# Supplementary material for: 2-(4-Methyl­phen­oxy)acetohydrazide
Source: Acta Crystallogr Sect E Struct Rep Online. 2010 Dec 18;67(Pt 1):o165. doi: 10.1107/S1600536810051937 (PMC3050200; doi:10.1107/S1600536810051937)
Supplement: Supplementary file 2 [file e-67-0o165-Isup2.hkl]

# 
# h,k,l, Fc-squared, Fo-squared, sigma(Fo-squared) and status flag 
# 
data_I
_shelx_title ' sam20m in P2(1)/c (R.T.)' 
_shelx_refln_list_code          4 
_shelx_F_calc_maximum      133.25 
_exptl_crystal_F_000       384.00 
_reflns_d_resolution_high  0.7696 
 
loop_ 
 _symmetry_equiv_pos_as_xyz 
 'x, y, z' 
 '-x, y+1/2, -z+1/2' 
 '-x, -y, -z' 
 'x, -y-1/2, z-1/2' 
 
_cell_length_a     6.3833 
_cell_length_b     4.0755 
_cell_length_c    35.9741 
_cell_angle_alpha  90.000 
_cell_angle_beta   90.018 
_cell_angle_gamma  90.000 
 
_shelx_F_squared_multiplier     1.000 
 
loop_ 
 _refln_index_h 
 _refln_index_k 
 _refln_index_l 
 _refln_F_squared_calc 
 _refln_F_squared_meas 
 _refln_F_squared_sigma 
 _refln_observed_status 
   1   0   0     3176.87     3450.55     62.04 o 
   2   0   0     2255.02     2317.36     44.20 o 
   3   0   0      574.58      669.33     12.73 o 
   4   0   0      239.22      273.10      3.47 o 
   5   0   0       43.32       47.21      2.41 o 
   6   0   0      195.34      200.68      8.01 o 
   7   0   0        4.16        7.00      2.82 o 
   8   0   0        0.09        1.64      2.42 o 
   1   1   0     8244.70     7777.22     66.70 o 
   2   1   0      122.16      171.72     14.58 o 
   3   1   0      247.23      297.26      4.06 o 
   4   1   0        1.88       11.75      2.03 o 
   5   1   0       50.38       49.04      1.47 o 
   6   1   0       27.42       41.35      1.67 o 
   7   1   0        4.69       11.24      1.48 o 
   8   1   0        5.08        7.49      1.69 o 
   0   2   0      426.07      384.58      5.71 o 
   1   2   0      128.63      153.43      2.47 o 
   2   2   0      501.37      528.81      4.75 o 
   3   2   0       16.85       45.03      7.65 o 
   4   2   0        3.50        9.20      1.22 o 
   5   2   0        0.12        7.10      1.06 o 
   6   2   0        4.67        8.11      1.32 o 
   7   2   0       28.72       30.76      2.38 o 
   1   3   0        2.67        7.06      0.92 o 
   2   3   0        7.01       14.26      1.30 o 
   3   3   0       45.86       45.58      1.99 o 
   4   3   0        9.23       10.59      1.37 o 
   5   3   0       23.32       27.32      2.69 o 
   6   3   0        0.19        1.08      1.22 o 
   0   4   0        0.54        2.93      0.78 o 
   1   4   0       11.70       11.51      1.28 o 
   2   4   0        4.70        3.13      0.74 o 
   3   4   0        0.46       16.69      1.43 o 
   4   4   0        6.31        5.49      1.37 o 
   5   4   0        3.30        3.55      1.39 o 
   1   5   0        2.82        6.61      0.96 o 
   2   5   0        2.58        2.21      0.78 o 
  -8   1   1        6.85        7.57      1.74 o 
  -7   1   1       91.59       88.09      4.19 o 
  -6   1   1       77.43       73.48      3.07 o 
  -5   1   1        2.66        5.36      0.75 o 
  -4   1   1      469.54      456.60      5.62 o 
  -3   1   1      880.42      892.57      6.96 o 
  -2   1   1      109.69      123.77      3.66 o 
  -1   1   1     6042.88     6083.13     44.02 o 
   0   1   1      422.74      431.66      8.75 o 
   1   1   1      968.79     1117.87     67.94 o 
   2   1   1     1799.60     1733.73     14.81 o 
   3   1   1      880.47      907.15      7.36 o 
   4   1   1       44.75       47.11      1.58 o 
   5   1   1       38.01       47.61      1.47 o 
   6   1   1       91.86       94.94      2.15 o 
   7   1   1        9.83       10.42      1.87 o 
   8   1   1       30.59       36.07      3.02 o 
  -7   2   1       12.56       18.08      1.99 o 
  -6   2   1       59.56       59.62      2.31 o 
  -5   2   1      173.81      150.98      3.21 o 
  -4   2   1        0.21        2.58      0.69 o 
  -3   2   1       21.15       43.74      2.22 o 
  -2   2   1      367.46      407.31      4.45 o 
  -1   2   1      539.22      544.70      4.57 o 
   0   2   1       16.97       35.22      1.55 o 
   1   2   1        0.19       33.29      3.51 o 
   2   2   1       29.49       93.57      3.82 o 
   3   2   1      430.77      432.94      4.25 o 
   4   2   1       91.61       83.28      2.00 o 
   5   2   1       46.89       48.07      2.04 o 
   6   2   1       17.96       19.42      1.57 o 
   7   2   1        0.75        3.57      1.39 o 
  -6   3   1        0.23        1.63      1.27 o 
  -5   3   1        1.45        5.50      1.45 o 
  -4   3   1       14.73       14.02      1.30 o 
  -3   3   1       16.53       26.15      1.44 o 
  -2   3   1       86.73       93.41      3.08 o 
  -1   3   1        1.38        2.75      0.61 o 
   0   3   1       86.40      100.04      1.56 o 
   1   3   1       48.92       46.62      1.48 o 
   2   3   1       14.63       20.09      1.02 o 
   3   3   1       24.41       36.00      2.79 o 
   4   3   1        4.62       13.59      2.59 o 
   5   3   1       12.89       18.15      2.26 o 
   6   3   1        9.75        6.84      1.68 o 
  -5   4   1        0.21        2.14      1.33 o 
  -4   4   1        2.53        4.53      1.17 o 
  -3   4   1       86.62       77.12      2.11 o 
  -2   4   1        0.80        2.09      0.74 o 
  -1   4   1        0.63        2.19      0.69 o 
   0   4   1        8.93        9.16      0.72 o 
   1   4   1        0.20        1.52      0.86 o 
   2   4   1        0.34        1.50      0.62 o 
   3   4   1       64.75       63.44      2.27 o 
   4   4   1        0.03        4.84      1.10 o 
   5   4   1        7.22        4.82      1.52 o 
  -2   5   1        0.46        2.96      1.10 o 
  -1   5   1        9.88        8.96      1.22 o 
   0   5   1        0.81        2.54      0.90 o 
   1   5   1        7.74        7.63      1.05 o 
   2   5   1        0.04        3.53      0.97 o 
  -8   0   2       22.51       12.82      3.28 o 
  -7   0   2       81.71       86.05      6.68 o 
  -6   0   2       13.94       22.05      2.45 o 
  -5   0   2        4.58        5.33      1.07 o 
  -4   0   2     1044.24     1100.62     10.70 o 
  -3   0   2       19.10       31.96      1.07 o 
  -2   0   2        0.67        1.18      0.39 o 
  -1   0   2      328.78      355.24      4.53 o 
   1   0   2     1535.27     1552.00     15.88 o 
   2   0   2      673.01      620.02      6.73 o 
   3   0   2     3681.67     3954.28     36.82 o 
   4   0   2      308.08      384.27      5.02 o 
   5   0   2        5.50        6.07      1.01 o 
   6   0   2      134.84      118.97      4.19 o 
   7   0   2      122.12      132.52     10.51 o 
   8   0   2        0.00        3.79      2.59 o 
  -8   1   2        5.92        4.66      1.95 o 
  -7   1   2        9.15       18.73      1.83 o 
  -6   1   2       24.01       30.94      1.73 o 
  -5   1   2       22.11       23.80      1.21 o 
  -4   1   2      184.94      225.61      2.53 o 
  -3   1   2       68.64      117.92      9.77 o 
  -2   1   2       28.83       29.92      1.47 o 
  -1   1   2       96.06      119.84      6.26 o 
   0   1   2     1043.60     1044.45     11.13 o 
   1   1   2      213.26      254.27     24.74 o 
   2   1   2        8.63       81.44     14.18 o 
   3   1   2      499.63      580.27      8.54 o 
   4   1   2        9.96       14.30      0.98 o 
   5   1   2      112.12      113.19      2.04 o 
   6   1   2       11.62       27.29      1.50 o 
   7   1   2        0.39        0.90      1.18 o 
   8   1   2        7.71        7.58      1.75 o 
  -7   2   2       22.52       24.44      2.49 o 
  -6   2   2       16.95       19.12      1.59 o 
  -5   2   2        4.19       10.49      1.98 o 
  -4   2   2        0.41        3.44      0.84 o 
  -3   2   2        4.07       13.15      1.76 o 
  -2   2   2      410.27      412.82      4.40 o 
  -1   2   2      470.30      485.15      4.36 o 
   0   2   2      413.13      487.21      4.65 o 
   1   2   2      752.23      730.88      6.06 o 
   2   2   2      941.24      986.16     10.59 o 
   3   2   2      380.10      393.90      4.09 o 
   4   2   2       18.52       23.00      1.34 o 
   5   2   2       63.45       58.41      2.73 o 
   6   2   2       10.17       11.65      1.42 o 
   7   2   2       14.53       19.59      2.98 o 
  -6   3   2        5.72        5.10      1.42 o 
  -5   3   2       33.06       32.65      2.21 o 
  -4   3   2      101.96       95.68      2.51 o 
  -3   3   2      152.91      132.82      3.05 o 
  -2   3   2      185.82      173.34      2.55 o 
  -1   3   2        1.33        1.67      0.56 o 
   0   3   2       26.24       34.35      1.02 o 
   1   3   2       98.02      109.16      1.42 o 
   2   3   2       58.64       54.68      1.56 o 
   3   3   2        8.63       12.29      1.37 o 
   4   3   2      111.55      101.16      2.79 o 
   5   3   2       18.69       19.44      1.77 o 
   6   3   2        0.95       -0.24      1.20 o 
  -5   4   2        0.82        0.74      1.26 o 
  -4   4   2       15.87       18.20      1.71 o 
  -3   4   2       31.10       36.74      3.17 o 
  -2   4   2        0.23        1.83      0.66 o 
  -1   4   2        0.24        0.94      0.84 o 
   0   4   2       15.07       14.73      1.07 o 
   1   4   2        0.10        1.90      0.64 o 
   2   4   2        3.47        2.63      0.74 o 
   3   4   2       32.60       41.94      1.66 o 
   4   4   2        6.66        9.60      1.29 o 
   5   4   2        1.28        3.55      1.41 o 
  -2   5   2        0.00        2.10      1.09 o 
  -1   5   2        0.65        3.40      1.03 o 
   0   5   2        1.06        2.75      0.95 o 
   1   5   2        4.06        4.12      0.88 o 
   2   5   2       28.62       22.95      1.90 o 
  -8   1   3        2.57        3.54      2.46 o 
  -7   1   3       58.66       57.35      5.36 o 
  -6   1   3        1.88        5.36      0.96 o 
  -5   1   3        9.12       10.30      0.92 o 
  -4   1   3      186.88      179.06      2.20 o 
  -3   1   3       24.38       26.08      2.46 o 
  -2   1   3      248.21      266.16      2.68 o 
  -1   1   3    12452.62    11694.45     90.19 o 
   0   1   3      256.99      339.23     28.48 o 
   1   1   3      453.30      524.33     45.96 o 
   2   1   3      551.71      575.81      5.00 o 
   3   1   3       19.37       31.31      2.28 o 
   4   1   3       87.19       91.56      1.88 o 
   5   1   3        0.14        2.31      0.66 o 
   6   1   3      148.46      157.85      2.81 o 
   7   1   3       11.56       12.90      3.05 o 
   8   1   3       12.30       12.98      2.03 o 
  -7   2   3        7.08        9.41      1.88 o 
  -6   2   3        4.62        6.93      1.41 o 
  -5   2   3        2.62        4.63      0.94 o 
  -4   2   3       52.23       43.84      1.61 o 
  -3   2   3       38.76       40.94      1.05 o 
  -2   2   3     1195.45     1138.12      8.55 o 
  -1   2   3       49.34       79.61      4.87 o 
   0   2   3        0.41        8.66      2.02 o 
   1   2   3       11.76       20.51      3.68 o 
   2   2   3      136.50      168.50      6.54 o 
   3   2   3      160.22      169.09      3.80 o 
   4   2   3       45.49       49.07      1.62 o 
   5   2   3        0.27        4.14      0.93 o 
   6   2   3       52.08       47.97      2.26 o 
   7   2   3        6.74        5.00      1.49 o 
  -6   3   3        0.40        2.28      1.32 o 
  -5   3   3       10.42       13.91      1.58 o 
  -4   3   3       12.37       17.10      2.02 o 
  -3   3   3       32.67       41.26      1.73 o 
  -2   3   3       58.01       65.42      2.07 o 
  -1   3   3       17.42       19.68      1.10 o 
   0   3   3       35.28       32.85      1.27 o 
   1   3   3       28.52       47.11      1.71 o 
   2   3   3       12.20       11.03      1.32 o 
   3   3   3       13.47       13.37      1.09 o 
   4   3   3        6.82       10.75      1.12 o 
   5   3   3       14.49       12.61      1.48 o 
   6   3   3        0.89        1.55      1.46 o 
  -5   4   3        9.17        6.86      1.51 o 
  -4   4   3       47.16       42.14      2.27 o 
  -3   4   3        1.74        8.70      1.67 o 
  -2   4   3        6.29        6.61      0.87 o 
  -1   4   3        0.44        1.62      0.73 o 
   0   4   3       24.42       26.49      1.37 o 
   1   4   3        8.19        8.40      0.82 o 
   2   4   3        2.13        2.56      0.72 o 
   3   4   3        1.28        6.27      0.96 o 
   4   4   3       23.02       24.08      1.93 o 
   5   4   3        0.26        1.19      1.29 o 
  -2   5   3        1.43        2.56      1.20 o 
  -1   5   3        2.21        3.00      1.02 o 
   0   5   3       10.44        9.26      1.08 o 
   1   5   3        1.70        3.87      1.07 o 
   2   5   3        0.15        6.39      1.09 o 
  -8   0   4       25.79       28.42      4.89 o 
  -7   0   4       74.48       80.22      6.17 o 
  -6   0   4        1.48        1.21      1.11 o 
  -5   0   4       25.23       30.97      1.91 o 
  -4   0   4      344.52      362.71      4.59 o 
  -3   0   4      456.99      524.66      5.76 o 
  -2   0   4      961.20      960.53      9.71 o 
  -1   0   4     1266.19     1154.48     14.19 o 
   0   0   4      812.47      674.41     11.92 o 
   1   0   4    17756.19    16307.81    189.67 o 
   2   0   4       85.59       87.04      1.54 o 
   3   0   4       20.60       22.26      1.65 o 
   4   0   4       31.68       44.06      1.73 o 
   5   0   4      251.86      239.83      3.85 o 
   6   0   4       46.01       53.63      4.51 o 
   7   0   4      248.93      246.99     10.74 o 
   8   0   4        4.30        1.25      2.54 o 
  -8   1   4        1.33        2.02      1.69 o 
  -7   1   4        1.03        4.33      1.26 o 
  -6   1   4       24.32       27.27      1.70 o 
  -5   1   4        4.38        4.41      0.76 o 
  -4   1   4        4.46       11.44      0.96 o 
  -3   1   4       41.92       45.03      1.91 o 
  -2   1   4      549.88      538.59      5.18 o 
  -1   1   4     3133.61     3084.16     30.50 o 
   0   1   4     5027.76     4561.24     44.06 o 
   1   1   4       31.10       35.01      1.21 o 
   2   1   4     1363.44     1372.81     13.48 o 
   3   1   4      365.15      338.87      4.43 o 
   4   1   4        3.11        3.11      0.53 o 
   5   1   4        0.25        0.54      0.58 o 
   6   1   4       30.49       52.91      2.67 o 
   7   1   4       16.13       19.59      2.00 o 
   8   1   4       23.76       22.19      2.38 o 
  -7   2   4        3.19        1.48      1.47 o 
  -6   2   4       20.06       18.15      1.57 o 
  -5   2   4        4.73        5.12      0.95 o 
  -4   2   4       83.71       70.99      1.76 o 
  -3   2   4        1.02        4.04      0.66 o 
  -2   2   4      698.16      683.30      5.83 o 
  -1   2   4      629.36      629.86      6.29 o 
   0   2   4      132.38      121.73      2.66 o 
   1   2   4       10.46        9.56      0.75 o 
   2   2   4      498.56      476.66      7.87 o 
   3   2   4      191.83      190.08      5.26 o 
   4   2   4       25.99       33.84      1.62 o 
   5   2   4       28.29       38.98      2.31 o 
   6   2   4        1.82        5.18      1.12 o 
   7   2   4        0.86        2.44      1.34 o 
  -6   3   4        0.16        0.97      1.37 o 
  -5   3   4       26.35       24.82      1.94 o 
  -4   3   4       87.50       82.81      2.49 o 
  -3   3   4      110.72      104.83      2.84 o 
  -2   3   4        0.20        6.83      2.29 o 
  -1   3   4       20.71       21.68      1.10 o 
   0   3   4       21.60       24.41      1.04 o 
   1   3   4      292.71      278.53      3.14 o 
   2   3   4       31.64       37.77      1.40 o 
   3   3   4        4.61        6.74      0.84 o 
   4   3   4       24.65       23.36      1.53 o 
   5   3   4        7.70        8.14      1.36 o 
   6   3   4        1.18        1.05      1.24 o 
  -5   4   4        0.11        4.60      2.00 o 
  -4   4   4        0.00       10.06      1.69 o 
  -3   4   4        2.98        5.84      1.16 o 
  -2   4   4        4.49        4.58      0.88 o 
  -1   4   4        7.79        6.36      1.58 o 
   0   4   4       92.04       83.30      2.05 o 
   1   4   4        3.82        4.52      0.69 o 
   2   4   4        6.42        5.80      1.00 o 
   3   4   4        6.03        6.96      1.08 o 
   4   4   4        6.47       10.05      1.32 o 
   5   4   4        0.08        2.06      1.31 o 
  -2   5   4        4.60        2.95      1.18 o 
  -1   5   4        6.95        8.70      2.79 o 
   0   5   4        9.90       10.45      1.27 o 
   1   5   4        6.47        4.88      1.05 o 
   2   5   4       12.44       10.56      1.31 o 
  -8   1   5        9.40        6.05      2.22 o 
  -7   1   5       13.00       10.72      1.60 o 
  -6   1   5       42.22       42.78      2.05 o 
  -5   1   5       40.08       47.22      1.77 o 
  -4   1   5      179.24      180.63      2.21 o 
  -3   1   5       74.70       75.11      1.19 o 
  -2   1   5       93.96      108.83      1.99 o 
  -1   1   5      590.60      620.81      6.07 o 
   0   1   5     4360.11     4147.68     37.81 o 
   1   1   5      298.05      255.59      2.38 o 
   2   1   5     1649.27     1675.22     14.39 o 
   3   1   5        1.41        0.26      0.47 o 
   4   1   5        0.42        3.25      0.68 o 
   5   1   5        6.34        7.37      0.82 o 
   6   1   5      279.73      268.08      3.86 o 
   7   1   5        9.75       10.49      2.51 o 
   8   1   5        3.57        5.45      1.61 o 
  -7   2   5        9.77        7.26      2.39 o 
  -6   2   5        4.83        5.10      1.17 o 
  -5   2   5       57.95       53.90      2.01 o 
  -4   2   5       54.76       57.85      1.62 o 
  -3   2   5       52.63       58.23      1.22 o 
  -2   2   5      137.85      147.87      4.45 o 
  -1   2   5      547.63      596.34      5.86 o 
   0   2   5        6.40        5.16      1.14 o 
   1   2   5        1.49        2.97      0.45 o 
   2   2   5      231.26      241.42      6.02 o 
   3   2   5       51.61       43.87      1.74 o 
   4   2   5        5.18       10.49      1.48 o 
   5   2   5       31.48       33.43      1.81 o 
   6   2   5       24.03       21.28      1.79 o 
   7   2   5       17.62       12.76      1.66 o 
  -6   3   5        4.62        5.94      1.68 o 
  -5   3   5        3.44        6.82      1.85 o 
  -4   3   5        0.07        6.04      1.42 o 
  -3   3   5        7.16       17.10      1.41 o 
  -2   3   5        8.48       11.62      1.41 o 
  -1   3   5       22.62       31.64      1.23 o 
   0   3   5       10.09        7.70      0.86 o 
   1   3   5      105.22      122.46      3.49 o 
   2   3   5       49.69       61.51      2.23 o 
   3   3   5       12.52       11.67      1.28 o 
   4   3   5        0.00        2.11      0.82 o 
   5   3   5       10.58       10.68      1.56 o 
   6   3   5        3.31        4.99      2.34 o 
  -5   4   5        5.67        4.15      2.10 o 
  -4   4   5       15.49       17.32      2.29 o 
  -3   4   5       33.58       29.99      2.50 o 
  -2   4   5       16.23       15.32      1.64 o 
  -1   4   5       37.62       35.98      1.81 o 
   0   4   5        3.73       10.14      1.37 o 
   1   4   5        6.57        7.83      0.86 o 
   2   4   5       10.82       14.55      1.13 o 
   3   4   5        0.12        1.84      1.09 o 
   4   4   5       25.64       24.13      1.80 o 
   5   4   5        5.94        2.41      1.32 o 
  -2   5   5       15.49        9.29      2.69 o 
  -1   5   5       34.81       26.61      2.10 o 
   0   5   5        8.02        9.08      1.31 o 
   1   5   5        0.12        2.63      0.93 o 
   2   5   5        1.20        1.78      0.86 o 
  -8   0   6        7.64        7.98      2.89 o 
  -7   0   6        0.15        0.75      1.98 o 
  -6   0   6        0.24        2.15      1.59 o 
  -5   0   6      204.15      187.43      3.83 o 
  -4   0   6       19.34       18.07      1.11 o 
  -3   0   6      448.31      470.25      5.28 o 
  -2   0   6      461.85      448.12      4.97 o 
  -1   0   6     1482.39     1363.31     15.27 o 
   0   0   6      495.30      428.95      6.57 o 
   1   0   6      648.69      615.90      7.13 o 
   2   0   6      482.24      446.82      4.88 o 
   3   0   6      150.24      148.45      2.47 o 
   4   0   6      459.22      460.27      5.93 o 
   5   0   6      826.75      842.02     10.76 o 
   6   0   6       14.66       16.29      3.13 o 
   7   0   6       59.65       72.76     10.42 o 
   8   0   6        3.66        3.96      2.99 o 
  -8   1   6        4.15        3.96      1.56 o 
  -7   1   6        0.56        0.74      1.08 o 
  -6   1   6       14.45       18.00      1.44 o 
  -5   1   6       45.51       46.90      1.79 o 
  -4   1   6       41.82       45.74      1.49 o 
  -3   1   6        3.21        9.10      0.58 o 
  -2   1   6      798.39      766.41      6.52 o 
  -1   1   6      669.64      684.58      5.90 o 
   0   1   6       16.14       19.15      6.85 o 
   1   1   6        5.29       12.37      0.48 o 
   2   1   6      207.98      256.98      4.26 o 
   3   1   6       53.12       46.32      1.04 o 
   4   1   6      312.68      310.41      3.55 o 
   5   1   6       76.34       67.49      2.20 o 
   6   1   6       19.67       30.22      1.92 o 
   7   1   6        0.11        2.40      1.72 o 
   8   1   6        4.91        6.31      2.25 o 
  -7   2   6        0.43        1.16      2.01 o 
  -6   2   6        0.48        2.52      1.11 o 
  -5   2   6       26.57       24.07      1.66 o 
  -4   2   6        9.48        6.61      0.82 o 
  -3   2   6        0.32        3.21      0.51 o 
  -2   2   6      311.79      311.58      2.93 o 
  -1   2   6       88.15       89.91      4.21 o 
   0   2   6        6.09       12.61      0.78 o 
   1   2   6       45.04       43.55      1.73 o 
   2   2   6       20.54       27.32      2.33 o 
   3   2   6       26.26       33.44      1.15 o 
   4   2   6        0.74        1.81      0.77 o 
   5   2   6       34.93       36.88      1.90 o 
   6   2   6        0.20        1.45      1.06 o 
   7   2   6        0.09        1.13      1.08 o 
  -6   3   6        9.08        4.68      1.67 o 
  -5   3   6       39.93       40.44      2.63 o 
  -4   3   6       38.83       36.86      2.06 o 
  -3   3   6       54.74       63.31      3.18 o 
  -2   3   6        3.25        9.51      1.45 o 
  -1   3   6      147.87      141.42      2.60 o 
   0   3   6        0.91        2.74      0.69 o 
   1   3   6        2.93        6.38      0.95 o 
   2   3   6      289.16      275.15      3.61 o 
   3   3   6        3.99        4.69      0.76 o 
   4   3   6        6.60        5.41      0.95 o 
   5   3   6       49.13       47.19      2.58 o 
   6   3   6        0.13        1.11      1.27 o 
  -5   4   6        3.66        2.36      1.99 o 
  -4   4   6        1.30        2.09      1.70 o 
  -3   4   6       12.82       16.05      1.57 o 
  -2   4   6        1.39        5.00      1.38 o 
  -1   4   6       20.61       23.43      1.58 o 
   0   4   6        0.18        2.44      0.71 o 
   1   4   6       25.26       21.17      1.27 o 
   2   4   6       16.38       18.30      1.33 o 
   3   4   6        3.98        1.61      0.76 o 
   4   4   6       21.64       18.37      1.63 o 
   5   4   6        0.75        1.64      1.27 o 
  -2   5   6        1.66        0.99      2.06 o 
  -1   5   6       21.03       28.08      2.13 o 
   0   5   6        1.43        3.02      1.05 o 
   1   5   6        5.53        6.10      1.14 o 
   2   5   6        2.26        2.33      0.98 o 
  -8   1   7        2.78        2.34      1.93 o 
  -7   1   7        9.82       13.51      2.55 o 
  -6   1   7       36.78       38.19      2.14 o 
  -5   1   7       24.38       27.96      1.48 o 
  -4   1   7      111.25      113.26      1.92 o 
  -3   1   7       21.41       26.13      0.87 o 
  -2   1   7       22.21       24.92      0.98 o 
  -1   1   7     1024.77      980.21      8.51 o 
   0   1   7     1719.02     1594.12     13.64 o 
   1   1   7      113.89      113.26      1.31 o 
   2   1   7      752.70      718.45      7.62 o 
   3   1   7      385.50      408.19      3.86 o 
   4   1   7      115.59      114.45      1.91 o 
   5   1   7        5.33        7.29      0.84 o 
   6   1   7      117.40      107.88      2.37 o 
   7   1   7       18.79       23.90      2.40 o 
   8   1   7        3.41        5.45      1.57 o 
  -7   2   7        7.02        7.84      1.58 o 
  -6   2   7       37.23       35.23      1.98 o 
  -5   2   7       93.80       75.13      3.04 o 
  -4   2   7       58.49       55.06      2.24 o 
  -3   2   7       92.17       90.03      1.59 o 
  -2   2   7      490.31      497.32      3.97 o 
  -1   2   7      625.55      603.00      6.48 o 
   0   2   7       54.82       53.88      1.38 o 
   1   2   7      447.74      462.66      5.08 o 
   2   2   7        7.45        7.93      1.05 o 
   3   2   7      103.73      115.53      1.88 o 
   4   2   7        5.08        4.58      0.85 o 
   5   2   7        2.43        3.92      0.93 o 
   6   2   7        1.52        5.15      1.10 o 
   7   2   7        3.91        5.21      2.09 o 
  -6   3   7        1.41        4.22      1.63 o 
  -5   3   7       16.65       17.06      1.81 o 
  -4   3   7       22.01       24.78      1.85 o 
  -3   3   7      232.38      202.34      6.21 o 
  -2   3   7      137.57      123.68      2.63 o 
  -1   3   7        0.10        6.65      1.29 o 
   0   3   7       19.37       22.64      1.26 o 
   1   3   7        3.25        3.03      0.70 o 
   2   3   7       19.26       39.45      1.76 o 
   3   3   7       17.69       18.87      1.22 o 
   4   3   7        0.81        2.19      0.80 o 
   5   3   7        2.74        4.75      1.23 o 
   6   3   7        2.09        0.84      1.43 o 
  -5   4   7       18.49       17.64      2.97 o 
  -4   4   7        7.26        3.84      1.61 o 
  -3   4   7        0.36        8.78      1.26 o 
  -2   4   7        0.09        5.48      1.39 o 
  -1   4   7        9.89       13.90      1.27 o 
   0   4   7        3.27        4.55      0.83 o 
   1   4   7        0.72        6.69      0.91 o 
   2   4   7       24.46       22.80      1.37 o 
   3   4   7        0.12        0.24      0.71 o 
   4   4   7        1.89        2.60      1.02 o 
   5   4   7        2.90        3.49      1.28 o 
  -2   5   7        7.43        7.74      2.63 o 
  -1   5   7       22.85       27.45      3.91 o 
   0   5   7        1.49        2.71      1.09 o 
   1   5   7        0.00        2.80      0.97 o 
   2   5   7        1.70        2.75      0.92 o 
  -8   0   8       19.81       24.62      3.06 o 
  -7   0   8       55.18       55.71      3.69 o 
  -6   0   8        0.28        0.61      1.25 o 
  -5   0   8       42.68       46.70      2.33 o 
  -4   0   8       63.30       58.98      1.59 o 
  -3   0   8       26.23       32.08      1.07 o 
  -2   0   8      886.39      891.71      9.07 o 
  -1   0   8      851.99      837.52     10.77 o 
   0   0   8       45.84       49.09      1.39 o 
   1   0   8      564.80      549.62      5.94 o 
   2   0   8     1411.19     1361.39     12.61 o 
   3   0   8       42.29       32.88      1.77 o 
   4   0   8      241.62      238.95      3.49 o 
   5   0   8      662.75      629.48      8.04 o 
   6   0   8      148.12      147.30      7.17 o 
   7   0   8       10.00        3.33      4.95 o 
   8   0   8        0.34       -0.59      1.57 o 
  -8   1   8       19.22       24.02      2.41 o 
  -7   1   8       11.46       15.61      1.80 o 
  -6   1   8       25.71       29.71      2.00 o 
  -5   1   8      110.49      102.26      2.22 o 
  -4   1   8        5.25        5.95      0.65 o 
  -3   1   8       61.36       61.05      1.23 o 
  -2   1   8       81.35       76.09      1.19 o 
  -1   1   8      389.00      364.48      3.32 o 
   0   1   8       83.37       82.40      1.36 o 
   1   1   8       17.15       16.94      0.55 o 
   2   1   8       12.96       13.51      0.84 o 
   3   1   8        9.00       13.55      0.70 o 
   4   1   8       87.30       80.55      1.60 o 
   5   1   8      203.95      184.81      3.46 o 
   6   1   8        6.10        7.31      1.01 o 
   7   1   8       13.18       16.62      2.62 o 
   8   1   8        0.23        1.64      1.77 o 
  -7   2   8        0.04        0.25      1.28 o 
  -6   2   8       26.80       29.21      1.75 o 
  -5   2   8       65.61       67.33      2.53 o 
  -4   2   8      140.14      123.08      2.64 o 
  -3   2   8       62.76       62.86      1.44 o 
  -2   2   8      146.10      160.26      2.12 o 
  -1   2   8      540.84      515.90      6.37 o 
   0   2   8       24.10       24.42      1.07 o 
   1   2   8        7.56       11.42      2.03 o 
   2   2   8       16.22       15.47      0.79 o 
   3   2   8       77.67       80.27      1.53 o 
   4   2   8        3.91        4.59      0.80 o 
   5   2   8       56.38       56.49      2.07 o 
   6   2   8        4.41        4.40      1.09 o 
   7   2   8        0.01        2.13      1.30 o 
  -6   3   8        6.08        5.65      1.72 o 
  -5   3   8        8.42       10.31      3.86 o 
  -4   3   8       55.33       55.36      2.71 o 
  -3   3   8       67.05       77.17      2.78 o 
  -2   3   8      303.94      287.49      4.45 o 
  -1   3   8       22.46       26.87      1.63 o 
   0   3   8       54.01       56.55      1.70 o 
   1   3   8       28.91       33.69      1.45 o 
   2   3   8      247.53      215.85      3.01 o 
   3   3   8       36.62       36.90      2.42 o 
   4   3   8        1.90        2.18      0.89 o 
   5   3   8       18.55       17.69      1.75 o 
   6   3   8        0.07       -0.60      1.19 o 
  -5   4   8        2.23        7.27      2.40 o 
  -4   4   8        5.22        5.09      1.35 o 
  -3   4   8       79.28       69.27      2.86 o 
  -2   4   8       80.50       77.56      3.86 o 
  -1   4   8       19.56       22.09      1.55 o 
   0   4   8       10.17       11.37      1.02 o 
   1   4   8       50.89       49.23      1.78 o 
   2   4   8        9.04       10.76      1.02 o 
   3   4   8        1.83        0.96      0.88 o 
   4   4   8        1.13        3.38      1.10 o 
   5   4   8        0.11        1.19      1.15 o 
  -2   5   8        5.36        3.33      2.37 o 
  -1   5   8       23.80       26.97      2.65 o 
   0   5   8        2.95        6.84      1.25 o 
   1   5   8       16.67       13.78      1.57 o 
   2   5   8        0.00        1.06      0.89 o 
  -7   1   9        2.42        4.62      2.43 o 
  -6   1   9        1.80        4.26      1.80 o 
  -5   1   9       15.88       18.13      1.22 o 
  -4   1   9      196.80      181.21      2.42 o 
  -3   1   9        0.67        2.09      0.46 o 
  -2   1   9      165.84      166.46      3.15 o 
  -1   1   9        9.06       10.85      0.43 o 
   0   1   9      757.00      715.62      7.28 o 
   1   1   9      139.59      134.84      1.51 o 
   2   1   9      808.04      796.36      6.58 o 
   3   1   9      274.97      274.73      2.90 o 
   4   1   9      262.88      253.51      2.92 o 
   5   1   9        2.17        2.67      0.70 o 
   6   1   9        4.33        3.41      0.93 o 
   7   1   9       26.87       25.83      2.16 o 
  -7   2   9        0.05        1.19      1.31 o 
  -6   2   9       19.33       20.28      1.71 o 
  -5   2   9        1.72        4.76      0.91 o 
  -4   2   9        1.92        5.16      0.76 o 
  -3   2   9      240.01      216.86      2.83 o 
  -2   2   9      539.30      552.55      4.93 o 
  -1   2   9      171.68      200.01      2.75 o 
   0   2   9        1.19        0.57      0.39 o 
   1   2   9      491.84      464.33      4.54 o 
   2   2   9        4.09        2.27      0.38 o 
   3   2   9      155.45      155.49      2.51 o 
   4   2   9       93.88       92.08      2.25 o 
   5   2   9        3.92        6.56      1.13 o 
   6   2   9        0.93        2.51      1.03 o 
   7   2   9        1.66        0.89      1.11 o 
  -6   3   9       16.32       11.99      1.98 o 
  -5   3   9        5.79        4.81      1.46 o 
  -4   3   9       15.30       15.00      2.09 o 
  -3   3   9        6.87        6.63      1.18 o 
  -2   3   9        6.05       25.90      4.20 o 
  -1   3   9        7.84       12.98      1.27 o 
   0   3   9       71.44       70.12      2.07 o 
   1   3   9       34.73       33.55      1.55 o 
   2   3   9        6.72       10.25      1.11 o 
   3   3   9        0.01        2.56      0.73 o 
   4   3   9       24.44       25.30      1.61 o 
   5   3   9        4.13        7.75      1.31 o 
   6   3   9        1.54        1.59      1.15 o 
  -5   4   9       10.81        9.94      2.54 o 
  -4   4   9        1.78        3.26      1.29 o 
  -3   4   9        9.81       13.36      2.33 o 
  -2   4   9      189.44      165.89      4.33 o 
  -1   4   9       14.95       15.85      1.44 o 
   0   4   9       32.45       28.55      1.43 o 
   1   4   9       34.04       32.95      1.57 o 
   2   4   9       20.03       19.05      1.29 o 
   3   4   9        1.76        3.26      1.35 o 
   4   4   9       15.44       11.72      1.44 o 
   5   4   9        0.01        1.09      1.20 o 
  -2   5   9        0.43        1.47      1.62 o 
  -1   5   9       30.39       27.10      2.71 o 
   0   5   9       23.00       18.47      1.59 o 
   1   5   9        0.38        3.77      1.16 o 
   2   5   9        0.44        0.35      1.04 o 
  -8   0  10       17.71       20.60      2.89 o 
  -7   0  10       89.84       76.57      3.93 o 
  -6   0  10       63.71       63.90      3.04 o 
  -5   0  10      280.26      268.36      4.80 o 
  -4   0  10      247.32      238.80      3.73 o 
  -3   0  10        7.54        5.97      0.68 o 
  -2   0  10      185.90      170.69      2.46 o 
  -1   0  10      328.53      327.71      4.31 o 
   0   0  10      354.96      304.66      4.49 o 
   1   0  10     7293.13     6923.17     66.02 o 
   2   0  10      574.43      524.29      5.39 o 
   3   0  10       41.01       36.59      1.13 o 
   4   0  10       54.39       64.43      1.79 o 
   5   0  10       98.42       95.51      2.64 o 
   6   0  10      197.72      194.71      8.35 o 
   7   0  10        0.28        7.30      5.13 o 
   8   0  10       20.75       24.55      3.11 o 
  -7   1  10       41.37       39.29      2.69 o 
  -6   1  10       28.03       27.89      1.96 o 
  -5   1  10      262.07      253.04      3.72 o 
  -4   1  10       49.12       44.53      1.24 o 
  -3   1  10      289.68      293.70      3.23 o 
  -2   1  10       56.85       64.29      1.15 o 
  -1   1  10       57.62       59.53      0.83 o 
   0   1  10       57.53       58.46      1.09 o 
   1   1  10      147.79      134.55      1.47 o 
   2   1  10       99.57       82.83      1.25 o 
   3   1  10        9.73        6.89      0.60 o 
   4   1  10        0.61        3.70      0.53 o 
   5   1  10       51.71       49.78      1.64 o 
   6   1  10       20.29       18.67      1.46 o 
   7   1  10        4.11        7.03      3.78 o 
  -7   2  10       13.46       10.84      1.82 o 
  -6   2  10       33.94       34.51      2.18 o 
  -5   2  10       76.03       64.31      2.48 o 
  -4   2  10      132.16      115.49      2.40 o 
  -3   2  10        2.94        5.38      0.65 o 
  -2   2  10       97.43      108.73      1.83 o 
  -1   2  10       20.46       29.09      1.42 o 
   0   2  10      102.52      105.57      1.79 o 
   1   2  10      167.47      160.74      1.92 o 
   2   2  10       38.73       31.10      0.92 o 
   3   2  10       11.73       15.77      0.87 o 
   4   2  10        0.49        4.79      1.19 o 
   5   2  10       24.78       25.11      1.70 o 
   6   2  10       39.48       41.29      2.17 o 
   7   2  10       16.00       19.65      1.82 o 
  -6   3  10       21.84       19.49      3.30 o 
  -5   3  10        2.57        2.40      3.05 o 
  -4   3  10        7.57        6.61      1.36 o 
  -3   3  10       31.90       30.12      1.80 o 
  -2   3  10       89.03       80.84      2.52 o 
  -1   3  10       52.55       51.38      2.45 o 
   0   3  10        0.00        2.41      0.88 o 
   1   3  10      120.18      108.79      2.17 o 
   2   3  10       12.18       11.77      0.90 o 
   3   3  10        6.75        7.61      0.93 o 
   4   3  10        6.34        9.75      1.18 o 
   5   3  10       35.22       35.45      2.23 o 
   6   3  10        0.70        0.69      1.16 o 
  -5   4  10        1.00        3.70      1.65 o 
  -4   4  10       17.65       16.24      3.03 o 
  -3   4  10        3.68        6.91      1.52 o 
  -2   4  10        4.65       32.28      3.30 o 
  -1   4  10       31.63       28.89      1.83 o 
   0   4  10        7.91       12.30      1.18 o 
   1   4  10        3.37       10.92      1.05 o 
   2   4  10        3.63        2.39      1.11 o 
   3   4  10        7.46        4.96      1.05 o 
   4   4  10        0.33        2.70      1.09 o 
   5   4  10        4.55        5.43      1.42 o 
  -2   5  10        8.85        6.65      1.89 o 
  -1   5  10        1.86        7.97      1.83 o 
   0   5  10        4.49        5.67      1.44 o 
   1   5  10        2.46        1.56      1.36 o 
   2   5  10        0.23       -0.03      1.04 o 
  -7   1  11        2.32        3.24      1.28 o 
  -6   1  11       44.37       43.31      2.25 o 
  -5   1  11      199.38      183.06      3.56 o 
  -4   1  11       30.32       36.03      1.26 o 
  -3   1  11       16.83       17.80      0.86 o 
  -2   1  11       61.84       52.67      1.01 o 
  -1   1  11        2.07        3.04      0.31 o 
   0   1  11       24.63       21.68      0.51 o 
   1   1  11       21.47       26.40      0.63 o 
   2   1  11      179.75      201.98      2.13 o 
   3   1  11      825.96      845.90      7.19 o 
   4   1  11      314.17      283.70      3.18 o 
   5   1  11       14.44       16.93      1.14 o 
   6   1  11        0.22        3.00      0.87 o 
   7   1  11        0.06        1.87      2.06 o 
  -7   2  11        9.88       10.83      2.09 o 
  -6   2  11       24.92       27.67      1.99 o 
  -5   2  11        0.15        2.53      0.88 o 
  -4   2  11      134.18      134.10      2.76 o 
  -3   2  11        0.03        0.86      0.53 o 
  -2   2  11      403.22      399.06      4.10 o 
  -1   2  11       16.22       16.78      0.98 o 
   0   2  11        0.79        2.37      0.45 o 
   1   2  11      407.74      413.45      3.87 o 
   2   2  11        9.55       14.25      0.71 o 
   3   2  11        5.80       10.23      1.05 o 
   4   2  11      292.62      275.00      4.16 o 
   5   2  11       40.30       46.95      2.13 o 
   6   2  11        8.11        7.94      1.32 o 
   7   2  11        0.15        2.92      1.19 o 
  -6   3  11       10.29       10.05      2.12 o 
  -5   3  11       29.99       23.47      2.54 o 
  -4   3  11        0.86        1.00      1.29 o 
  -3   3  11       67.19      103.42      4.51 o 
  -2   3  11       39.89       53.25      2.21 o 
  -1   3  11        0.04        4.50      1.05 o 
   0   3  11        4.83        4.24      0.86 o 
   1   3  11        0.09        4.50      0.82 o 
   2   3  11        1.49        3.41      0.63 o 
   3   3  11        0.02        4.13      0.83 o 
   4   3  11       50.61       47.90      2.02 o 
   5   3  11        7.13        6.90      1.32 o 
   6   3  11        1.42        1.71      1.25 o 
  -5   4  11        2.81        2.80      1.61 o 
  -4   4  11        0.01        3.82      1.39 o 
  -3   4  11       22.82       16.80      1.72 o 
  -2   4  11      106.21      112.79      3.56 o 
  -1   4  11        9.31       14.73      1.37 o 
   0   4  11       40.33       41.74      2.11 o 
   1   4  11       73.88       60.08      1.93 o 
   2   4  11        0.08        1.78      1.17 o 
   3   4  11        3.01        1.68      0.81 o 
   4   4  11       10.83       14.39      1.57 o 
   5   4  11        1.55        2.60      1.34 o 
  -1   5  11        9.36        5.83      1.58 o 
   0   5  11        5.32        8.77      1.63 o 
   1   5  11        0.08        0.75      1.35 o 
  -8   0  12       11.12       16.24      2.65 o 
  -7   0  12        4.93        1.82      2.78 o 
  -6   0  12      193.55      189.40      4.73 o 
  -5   0  12       77.00       79.90      2.57 o 
  -4   0  12        9.73       12.43      1.11 o 
  -3   0  12      138.00      155.31      2.44 o 
  -2   0  12     1573.61     1690.22     18.56 o 
  -1   0  12     1073.34     1068.50     12.49 o 
   0   0  12        7.20       10.12      0.66 o 
   1   0  12      411.94      421.13      4.81 o 
   2   0  12      358.64      366.68      4.21 o 
   3   0  12        8.21       15.50      0.92 o 
   4   0  12      367.00      349.28      4.50 o 
   5   0  12      252.51      255.84      4.76 o 
   6   0  12      205.25      205.54      9.13 o 
   7   0  12       21.79       16.70      2.57 o 
   8   0  12        9.66       11.37      2.39 o 
  -7   1  12        0.74        1.52      1.19 o 
  -6   1  12        0.13        5.66      1.78 o 
  -5   1  12      120.05      116.94      2.97 o 
  -4   1  12        1.88        1.75      0.59 o 
  -3   1  12       19.55       20.34      0.84 o 
  -2   1  12      136.81      142.24      1.91 o 
  -1   1  12      233.13      272.47      2.67 o 
   0   1  12      166.89      158.73      1.70 o 
   1   1  12      313.46      273.98      2.62 o 
   2   1  12      258.81      229.90      2.44 o 
   3   1  12        6.65        4.10      0.52 o 
   4   1  12      281.37      265.46      3.13 o 
   5   1  12        1.01        4.27      1.15 o 
   6   1  12      103.06       99.35      3.70 o 
   7   1  12       10.05       10.69      2.89 o 
  -7   2  12        5.69        4.89      1.59 o 
  -6   2  12        1.96        3.51      1.26 o 
  -5   2  12        0.18        1.08      0.84 o 
  -4   2  12      394.51      373.78      5.31 o 
  -3   2  12      143.09      135.79      2.67 o 
  -2   2  12       13.57       29.43      1.41 o 
  -1   2  12       59.30       48.60      1.27 o 
   0   2  12       32.34       45.59      1.66 o 
   1   2  12      319.60      315.77      2.91 o 
   2   2  12      119.36      111.04      1.64 o 
   3   2  12      389.00      360.04      4.07 o 
   4   2  12       22.32       28.42      1.54 o 
   5   2  12       22.09       21.63      1.60 o 
   6   2  12       29.22       40.21      3.94 o 
   7   2  12        7.28        8.96      1.67 o 
  -6   3  12        3.41        1.38      1.69 o 
  -5   3  12       11.34       13.43      2.76 o 
  -4   3  12        0.13        0.60      1.71 o 
  -3   3  12      800.65      729.85     12.48 o 
  -2   3  12      208.97      199.57      3.87 o 
  -1   3  12       92.23       90.55      2.62 o 
   0   3  12       50.35       43.07      1.58 o 
   1   3  12       62.54       58.85      1.46 o 
   2   3  12       12.84       14.97      1.05 o 
   3   3  12       30.28       37.16      2.25 o 
   4   3  12        0.06        2.42      1.01 o 
   5   3  12       19.09       18.68      1.77 o 
   6   3  12        0.02       -1.05      1.09 o 
  -5   4  12        2.58        5.39      2.28 o 
  -4   4  12       15.46       11.44      1.78 o 
  -3   4  12        1.99        3.90      1.49 o 
  -2   4  12      116.64      112.37      3.59 o 
  -1   4  12       63.68       59.86      2.28 o 
   0   4  12       25.60       31.37      1.66 o 
   1   4  12        0.53        6.21      1.02 o 
   2   4  12        1.92        3.21      1.43 o 
   3   4  12        2.52        2.29      0.81 o 
   4   4  12       12.65       14.01      1.49 o 
   5   4  12       12.46       10.30      1.66 o 
  -1   5  12        1.44        1.62      1.43 o 
   0   5  12        0.82        1.37      1.12 o 
   1   5  12        0.15        1.35      1.40 o 
  -7   1  13        0.23        0.26      1.06 o 
  -6   1  13       92.65       91.43      4.42 o 
  -5   1  13        1.80        3.51      1.02 o 
  -4   1  13        1.45        2.13      0.60 o 
  -3   1  13       23.64       28.54      1.02 o 
  -2   1  13       60.35       71.09      1.49 o 
  -1   1  13     1247.51     1306.66     11.35 o 
   0   1  13     1501.79     1495.48     11.87 o 
   1   1  13      121.80      123.44      1.54 o 
   2   1  13      144.14      141.47      1.77 o 
   3   1  13       30.94       37.35      1.13 o 
   4   1  13        1.16        2.00      0.53 o 
   5   1  13      328.41      329.83      4.11 o 
   6   1  13       36.69       43.83      2.01 o 
   7   1  13       37.02       40.51      2.99 o 
  -7   2  13        4.68        6.82      1.74 o 
  -6   2  13       29.20       32.09      2.33 o 
  -5   2  13       11.23       12.55      1.30 o 
  -4   2  13      196.38      182.20      3.56 o 
  -3   2  13      123.83      110.91      2.42 o 
  -2   2  13      397.14      376.30      3.69 o 
  -1   2  13      465.35      466.63      5.31 o 
   0   2  13      947.19      946.75      9.06 o 
   1   2  13      365.47      368.65      3.14 o 
   2   2  13       11.32       11.33      0.68 o 
   3   2  13        6.70       14.73      1.04 o 
   4   2  13      148.09      131.72      2.66 o 
   5   2  13       63.52       58.04      2.22 o 
   6   2  13       13.15       16.63      1.66 o 
   7   2  13        4.30        3.34      1.38 o 
  -6   3  13       12.72       13.19      2.32 o 
  -5   3  13       31.31       31.11      2.68 o 
  -4   3  13       20.24       21.81      2.03 o 
  -3   3  13      115.31      156.28      9.15 o 
  -2   3  13       37.11       44.78      4.45 o 
  -1   3  13       30.31       33.12      1.97 o 
   0   3  13        5.72        7.33      0.88 o 
   1   3  13       11.27       12.42      1.06 o 
   2   3  13       15.49       22.93      1.63 o 
   3   3  13        1.86        3.39      0.83 o 
   4   3  13        0.81        2.92      1.02 o 
   5   3  13        3.85        4.96      1.40 o 
   6   3  13        4.30        4.67      1.43 o 
  -4   4  13        6.30        7.12      1.66 o 
  -3   4  13       39.53       33.93      2.06 o 
  -2   4  13        0.11        9.71      1.84 o 
  -1   4  13       40.99       44.28      2.26 o 
   0   4  13       19.23       20.93      1.71 o 
   1   4  13        7.34        9.45      1.16 o 
   2   4  13        0.98        2.55      0.88 o 
   3   4  13        0.00        1.24      0.80 o 
   4   4  13       14.27       13.95      1.71 o 
  -1   5  13        0.05        1.19      1.34 o 
   0   5  13        7.34        7.53      1.37 o 
   1   5  13        0.92        2.07      1.25 o 
  -7   0  14        2.62        3.85      2.07 o 
  -6   0  14      465.09      428.20      7.90 o 
  -5   0  14      349.33      348.07      5.78 o 
  -4   0  14      115.42      112.54      2.47 o 
  -3   0  14      524.50      531.88      6.02 o 
  -2   0  14      155.48      178.73      2.89 o 
  -1   0  14       26.48       24.95      1.35 o 
   0   0  14       98.89       80.58      1.78 o 
   1   0  14      868.65      913.60      9.76 o 
   2   0  14     3531.86     3522.47     33.30 o 
   3   0  14        8.01        9.19      0.86 o 
   4   0  14       21.78       25.77      1.30 o 
   5   0  14        4.84        4.44      0.97 o 
   7   0  14       13.14       15.90      2.78 o 
  -7   1  14       12.15       11.04      1.99 o 
  -6   1  14       74.13       78.54      3.31 o 
  -5   1  14       46.84       47.44      2.25 o 
  -4   1  14      108.12      102.32      1.98 o 
  -3   1  14      223.35      225.21      2.73 o 
  -2   1  14      315.65      329.58      3.70 o 
  -1   1  14      540.58      566.71      5.76 o 
   0   1  14     1716.32     1779.28     14.03 o 
   1   1  14       15.33       17.27      0.68 o 
   2   1  14      163.86      176.86      2.07 o 
   3   1  14      177.16      173.45      2.18 o 
   4   1  14      224.32      213.09      2.93 o 
   5   1  14       33.84       43.04      1.54 o 
   6   1  14        0.48        2.63      0.92 o 
   7   1  14        5.55        7.31      1.82 o 
  -7   2  14       40.45       36.71      4.47 o 
  -6   2  14       20.13       19.30      1.91 o 
  -5   2  14        8.54        9.41      1.23 o 
  -4   2  14       87.56       96.43      2.56 o 
  -3   2  14       13.58       20.04      1.33 o 
  -2   2  14        0.00        2.80      0.54 o 
  -1   2  14        0.05        3.67      0.57 o 
   0   2  14       52.48       60.26      3.30 o 
   1   2  14      265.52      265.56      2.41 o 
   2   2  14      186.20      181.03      2.41 o 
   3   2  14      381.65      355.60      4.11 o 
   4   2  14       18.05       17.66      1.28 o 
   5   2  14        7.70       10.34      1.35 o 
   6   2  14       21.36       22.08      2.29 o 
   7   2  14       28.02       25.17      2.17 o 
  -6   3  14        0.07       -1.76      2.15 o 
  -5   3  14       12.45       15.16      2.04 o 
  -4   3  14       14.58       13.57      1.72 o 
  -3   3  14      188.15      181.80      4.91 o 
  -2   3  14       57.07       53.74      2.02 o 
  -1   3  14       67.77       60.17      2.03 o 
   0   3  14       91.97       89.92      2.21 o 
   1   3  14       36.56       36.72      1.34 o 
   2   3  14      141.91      141.83      3.75 o 
   3   3  14       27.14       32.26      1.71 o 
   4   3  14       51.37       53.22      2.24 o 
   5   3  14        2.78        3.14      1.30 o 
   6   3  14        9.35        8.08      1.60 o 
  -4   4  14        6.20        6.34      1.63 o 
  -3   4  14        0.19        4.58      2.20 o 
  -2   4  14        0.87        1.32      1.42 o 
  -1   4  14       10.06       13.15      1.76 o 
   0   4  14        1.04        2.23      1.00 o 
   1   4  14        7.76        9.50      1.25 o 
   2   4  14        8.34        4.88      1.01 o 
   3   4  14        0.86        0.64      0.77 o 
   4   4  14        1.87        5.09      1.16 o 
  -1   5  14       13.27       12.41      1.94 o 
   0   5  14       14.01       13.73      1.61 o 
   1   5  14        0.09        0.31      1.29 o 
  -7   1  15       65.93       67.33      3.49 o 
  -6   1  15        0.93        5.04      1.90 o 
  -5   1  15      250.78      246.21      4.58 o 
  -4   1  15      151.40      151.95      2.58 o 
  -3   1  15      320.75      313.30      3.47 o 
  -2   1  15       37.57       33.35      1.00 o 
  -1   1  15       51.54       61.15      1.14 o 
   0   1  15      376.26      369.15      3.57 o 
   1   1  15      429.66      411.70      3.87 o 
   2   1  15       15.60       15.17      0.72 o 
   3   1  15      439.80      429.07      4.11 o 
   4   1  15      128.01      134.24      2.25 o 
   5   1  15      191.09      180.62      2.79 o 
   6   1  15        7.26        7.07      1.17 o 
   7   1  15        7.15        8.22      1.85 o 
  -7   2  15        3.84        6.55      2.01 o 
  -6   2  15        1.21        2.20      1.24 o 
  -5   2  15        4.03        5.55      1.20 o 
  -4   2  15      191.22      184.49      3.66 o 
  -3   2  15       91.34       96.43      2.33 o 
  -2   2  15      121.33      124.34      1.75 o 
  -1   2  15       90.04       88.37      1.69 o 
   0   2  15        1.56        4.25      0.50 o 
   1   2  15       84.33       86.13      1.23 o 
   2   2  15       88.27       88.90      1.72 o 
   3   2  15      382.81      373.55      4.42 o 
   4   2  15      100.89       96.28      2.29 o 
   5   2  15       52.78       50.91      2.39 o 
   6   2  15        1.27        0.08      1.09 o 
   7   2  15        0.32        2.72      1.31 o 
  -6   3  15        0.03        0.69      1.96 o 
  -5   3  15        1.83        2.28      1.49 o 
  -4   3  15       15.19       10.06      2.23 o 
  -3   3  15       36.15       44.14      3.20 o 
  -2   3  15       43.95       57.13      2.11 o 
  -1   3  15       38.30       41.77      1.92 o 
   0   3  15      167.37      173.65      3.23 o 
   1   3  15        0.85        4.31      0.73 o 
   2   3  15      146.48      150.40      3.01 o 
   3   3  15       21.37       30.61      2.83 o 
   4   3  15        0.02        7.50      1.39 o 
   5   3  15        0.42       -0.12      1.10 o 
   6   3  15        0.01        0.83      1.29 o 
  -4   4  15       21.40       21.12      2.30 o 
  -3   4  15        0.29        1.14      1.17 o 
  -2   4  15       11.81       13.03      2.01 o 
  -1   4  15       18.47       15.75      1.52 o 
   0   4  15        0.00        1.61      0.91 o 
   1   4  15       24.27       25.62      1.81 o 
   2   4  15        5.92        7.45      1.14 o 
   3   4  15       18.47       17.19      2.20 o 
   4   4  15       13.27       11.62      1.54 o 
   0   5  15        7.51        6.53      1.51 o 
  -7   0  16       14.15       10.53      2.36 o 
  -6   0  16       32.13       34.15      2.79 o 
  -5   0  16      119.82      129.46      3.44 o 
  -4   0  16        1.69        2.80      0.82 o 
  -3   0  16      162.81      164.88      3.03 o 
  -2   0  16     2493.79     2586.79     28.08 o 
  -1   0  16      120.31      131.09      2.57 o 
   0   0  16      331.48      334.82      6.04 o 
   1   0  16       41.26       52.18      1.16 o 
   2   0  16        0.78        0.53      0.63 o 
   3   0  16       10.21        6.41      0.82 o 
   4   0  16      225.88      224.86      3.94 o 
   5   0  16      475.93      470.36      7.34 o 
   6   0  16      208.03      189.61      9.56 o 
   7   0  16        2.49        3.43      1.87 o 
  -7   1  16        7.72       12.08      1.86 o 
  -6   1  16        4.58        6.10      1.82 o 
  -5   1  16      105.29      110.26      3.24 o 
  -4   1  16      152.42      150.28      2.60 o 
  -3   1  16      505.78      469.02      4.95 o 
  -2   1  16       16.68       19.64      1.06 o 
  -1   1  16      658.64      650.30      6.39 o 
   0   1  16      644.77      639.73      5.43 o 
   1   1  16      228.87      195.32      2.44 o 
   2   1  16       37.32       38.11      0.90 o 
   3   1  16       59.03       59.55      1.40 o 
   4   1  16       47.31       44.75      1.40 o 
   5   1  16       67.23       72.30      2.14 o 
   6   1  16       25.85       27.25      1.86 o 
   7   1  16        0.23        0.02      1.39 o 
  -7   2  16       15.03       10.46      2.07 o 
  -6   2  16       17.49       13.41      1.99 o 
  -5   2  16        6.40        4.43      1.12 o 
  -4   2  16      167.75      157.19      3.37 o 
  -3   2  16      484.33      436.04      6.21 o 
  -2   2  16        7.69       13.15      0.71 o 
  -1   2  16      252.86      265.75      2.97 o 
   0   2  16        0.68        1.67      0.38 o 
   1   2  16        1.94        3.19      0.41 o 
   2   2  16        4.20        2.39      0.50 o 
   3   2  16      152.71      161.34      2.56 o 
   4   2  16      189.48      184.77      3.46 o 
   5   2  16        0.72        2.77      1.03 o 
   6   2  16       10.13       10.56      1.53 o 
   7   2  16        7.98        6.09      1.67 o 
  -6   3  16        7.16        5.60      2.27 o 
  -5   3  16        1.89        2.13      1.58 o 
  -4   3  16        0.78        0.43      1.01 o 
  -3   3  16       45.97       42.82      2.21 o 
  -2   3  16      341.42      333.95      5.53 o 
  -1   3  16       98.59       91.44      2.51 o 
   0   3  16       42.24       48.43      1.91 o 
   1   3  16       28.17       26.52      1.27 o 
   2   3  16       51.81       54.53      1.70 o 
   3   3  16      131.14      123.72      2.90 o 
   4   3  16      136.92      123.43      4.67 o 
   5   3  16        0.06        0.75      1.30 o 
   6   3  16       22.78       22.62      2.16 o 
  -4   4  16        1.62        5.85      1.58 o 
  -3   4  16        7.97        5.26      1.80 o 
  -2   4  16        8.11        8.24      1.73 o 
  -1   4  16        7.12        8.54      1.27 o 
   0   4  16        0.21        0.32      0.92 o 
   1   4  16        0.10        2.96      1.02 o 
   2   4  16        1.23        3.74      1.09 o 
   3   4  16       11.74       14.34      2.04 o 
   4   4  16        0.00        2.53      1.46 o 
  -7   1  17       66.57       67.62      3.32 o 
  -6   1  17        3.07        8.31      2.67 o 
  -5   1  17       54.64       65.83      3.32 o 
  -4   1  17      235.99      227.85      3.72 o 
  -3   1  17       94.55      108.12      1.85 o 
  -2   1  17       74.37       71.92      1.41 o 
  -1   1  17      109.78      118.62      1.93 o 
   0   1  17      844.60      864.30      7.46 o 
   1   1  17      770.07      782.65      7.37 o 
   2   1  17        2.80        3.95      0.47 o 
   3   1  17        7.93        7.95      0.68 o 
   4   1  17       83.42       80.91      1.75 o 
   5   1  17       27.62       30.93      1.73 o 
   6   1  17      119.40      114.46      2.96 o 
   7   1  17        0.83        1.46      1.88 o 
  -7   2  17       12.49       12.08      2.57 o 
  -6   2  17        6.51        7.06      1.76 o 
  -5   2  17        3.38        2.57      1.06 o 
  -4   2  17      151.09      141.80      3.20 o 
  -3   2  17      143.83      134.60      3.42 o 
  -2   2  17      155.49      155.58      2.47 o 
  -1   2  17       77.74       86.85      1.34 o 
   0   2  17       91.28       98.87      1.26 o 
   1   2  17       58.11       54.51      0.96 o 
   2   2  17        3.55        4.88      0.60 o 
   3   2  17      119.49      118.87      2.17 o 
   4   2  17        0.82        5.18      0.99 o 
   5   2  17       53.34       54.73      2.33 o 
   6   2  17       12.51       17.34      1.81 o 
   7   2  17        2.22        4.47      1.60 o 
  -6   3  17        0.04        2.10      2.14 o 
  -5   3  17        0.00       -0.21      1.45 o 
  -4   3  17        0.75        1.30      1.10 o 
  -3   3  17        1.60        2.68      1.87 o 
  -2   3  17        0.92        9.40      1.66 o 
  -1   3  17        0.74        4.09      0.93 o 
   0   3  17        0.05        1.61      0.78 o 
   1   3  17        5.28        5.31      0.79 o 
   2   3  17       25.57       42.91      2.53 o 
   3   3  17        1.75        6.34      1.52 o 
   4   3  17        5.26       11.98      1.67 o 
   5   3  17       23.06       23.19      2.13 o 
   6   3  17        2.53        2.73      1.48 o 
  -4   4  17       15.02       15.61      2.70 o 
  -3   4  17       13.21        9.92      1.56 o 
  -2   4  17       33.62       34.18      2.79 o 
  -1   4  17        5.84        4.25      1.19 o 
   0   4  17        1.93        2.47      1.12 o 
   1   4  17        4.85        9.38      1.46 o 
   2   4  17        2.31        5.27      1.22 o 
   3   4  17       43.82       43.41      3.20 o 
   4   4  17        0.08        0.77      1.39 o 
  -7   0  18       16.18       11.83      3.25 o 
  -6   0  18       99.27       88.01      4.83 o 
  -5   0  18       89.62       82.83      3.00 o 
  -4   0  18      194.93      191.26      3.42 o 
  -3   0  18        0.41        0.41      0.81 o 
  -2   0  18      163.90      176.59      3.02 o 
  -1   0  18     2514.11     2537.43     31.02 o 
   0   0  18        0.05        1.41      0.53 o 
   1   0  18       10.07       16.77      1.08 o 
   2   0  18      537.32      590.74      6.88 o 
   3   0  18       29.50       34.39      1.41 o 
   4   0  18        2.98        1.67      1.08 o 
   5   0  18      102.84       83.49      2.76 o 
   6   0  18        4.13        2.25      2.68 o 
   7   0  18       15.61       12.51      2.60 o 
  -7   1  18       11.06       10.30      2.09 o 
  -6   1  18       20.36       21.36      2.19 o 
  -5   1  18        5.19        7.31      1.30 o 
  -4   1  18       29.96       35.05      1.83 o 
  -3   1  18       32.38       39.87      1.25 o 
  -2   1  18       19.37       25.86      1.05 o 
  -1   1  18        3.99        3.96      0.54 o 
   0   1  18       79.75       84.00      1.45 o 
   1   1  18      670.86      751.26      7.16 o 
   2   1  18       62.20       66.76      1.22 o 
   3   1  18        0.05        0.77      0.53 o 
   4   1  18       50.48       48.41      1.34 o 
   5   1  18       32.77       38.65      2.06 o 
   6   1  18        5.21        4.28      1.18 o 
   7   1  18        5.73        7.61      3.31 o 
  -6   2  18        5.05        4.82      1.65 o 
  -5   2  18        2.14        2.54      1.24 o 
  -4   2  18       44.40       43.91      2.01 o 
  -3   2  18       55.98       54.80      1.87 o 
  -2   2  18       30.72       27.38      1.30 o 
  -1   2  18       76.11       77.56      1.37 o 
   0   2  18      102.20      109.49      1.39 o 
   1   2  18        5.13        3.83      0.42 o 
   2   2  18        0.06        0.88      0.55 o 
   3   2  18       44.51       48.28      2.08 o 
   4   2  18       61.80       63.82      3.11 o 
   5   2  18        6.70       11.65      1.44 o 
   6   2  18        0.03        1.87      1.18 o 
  -6   3  18       23.76       20.37      3.08 o 
  -5   3  18        2.28        1.72      1.58 o 
  -4   3  18       27.49       22.86      2.24 o 
  -3   3  18       41.88       40.93      2.45 o 
  -2   3  18       26.25       25.98      1.82 o 
  -1   3  18       27.43       26.71      1.96 o 
   0   3  18       20.69       21.65      1.47 o 
   1   3  18       30.66       33.27      1.78 o 
   2   3  18      302.36      290.10      5.06 o 
   3   3  18      162.06      159.90      6.36 o 
   4   3  18       76.32       79.40      2.85 o 
   5   3  18        0.15        1.25      1.38 o 
   6   3  18        0.31        0.04      1.43 o 
  -4   4  18        0.83        3.32      1.54 o 
  -3   4  18        0.94        0.30      1.55 o 
  -2   4  18        0.23        2.14      2.05 o 
  -1   4  18        0.41        0.94      1.21 o 
   0   4  18        0.03        0.75      1.69 o 
   1   4  18       75.04       74.04      2.82 o 
   2   4  18       21.77       20.48      1.73 o 
   3   4  18        6.84       13.63      2.15 o 
   4   4  18        0.58        2.72      1.65 o 
  -7   1  19        1.89        1.81      1.89 o 
  -6   1  19       23.51       23.11      2.42 o 
  -5   1  19       32.92       39.56      3.10 o 
  -4   1  19      322.95      303.79      5.41 o 
  -3   1  19       14.42       16.39      0.95 o 
  -2   1  19        4.48        6.88      0.69 o 
  -1   1  19       38.09       33.84      1.00 o 
   0   1  19       51.45       57.30      1.25 o 
   1   1  19       15.99       13.79      0.76 o 
   2   1  19       33.81       42.49      1.04 o 
   3   1  19        6.76        5.96      0.66 o 
   4   1  19       48.36       50.30      1.47 o 
   5   1  19       56.13       53.83      2.32 o 
   6   1  19        6.54        2.44      1.15 o 
   7   1  19       12.10       12.02      2.82 o 
  -6   2  19        0.06        1.71      1.46 o 
  -5   2  19        7.03        4.73      1.57 o 
  -4   2  19      117.42      103.42      2.76 o 
  -3   2  19       77.36       74.87      2.19 o 
  -2   2  19        7.28        7.78      0.83 o 
  -1   2  19       26.92       24.48      0.87 o 
   0   2  19      224.96      234.42      2.57 o 
   1   2  19       27.71       27.53      0.95 o 
   2   2  19       29.08       30.59      1.36 o 
   3   2  19       12.40       13.47      1.10 o 
   4   2  19      170.13      165.83      3.50 o 
   5   2  19       40.61       40.06      2.78 o 
   6   2  19        6.68        7.80      1.69 o 
  -5   3  19        6.86        5.22      1.81 o 
  -4   3  19        4.95        5.12      1.36 o 
  -3   3  19        0.01        1.19      1.46 o 
  -2   3  19        4.33        3.64      0.99 o 
  -1   3  19       10.00       10.16      1.33 o 
   0   3  19        0.35        0.17      0.82 o 
   1   3  19        3.39        4.62      0.88 o 
   2   3  19       32.99       44.54      2.06 o 
   3   3  19       91.46       91.12      2.81 o 
   4   3  19       12.22       17.71      1.91 o 
   5   3  19        4.91        5.47      1.65 o 
  -4   4  19       11.02       14.12      2.04 o 
  -3   4  19        8.82        7.37      2.05 o 
  -2   4  19        6.10        3.73      2.03 o 
  -1   4  19       25.87       19.59      2.01 o 
   0   4  19        0.43        0.02      1.17 o 
   1   4  19       47.71       53.72      2.77 o 
   2   4  19       40.86       36.14      1.96 o 
   3   4  19       19.68       11.32      3.39 o 
   4   4  19        5.33        3.88      1.74 o 
  -7   0  20        4.04        2.56      2.18 o 
  -6   0  20        4.38        4.52      1.62 o 
  -5   0  20      233.94      222.68      5.23 o 
  -4   0  20        0.67        0.73      0.99 o 
  -3   0  20        7.85        6.23      1.08 o 
  -2   0  20        6.18        6.57      0.96 o 
  -1   0  20     2301.90     2266.18     28.00 o 
   0   0  20       87.54       77.74      2.39 o 
   1   0  20       23.21       27.97      1.40 o 
   2   0  20       98.53       75.65      1.57 o 
   3   0  20        5.83        6.08      1.04 o 
   4   0  20        9.24       10.40      1.36 o 
   5   0  20      207.24      189.14      5.50 o 
   6   0  20       15.20       11.89      2.19 o 
   7   0  20        9.05       10.91      2.52 o 
  -7   1  20        0.22        1.20      2.78 o 
  -6   1  20        9.80       21.25      8.51 o 
  -5   1  20       21.28       25.79      2.12 o 
  -4   1  20       35.52       35.32      2.12 o 
  -3   1  20       16.00       14.59      0.97 o 
  -2   1  20      193.77      181.75      2.64 o 
  -1   1  20       46.95       45.65      1.16 o 
   0   1  20       13.25       14.17      0.79 o 
   1   1  20       32.14       28.00      0.99 o 
   2   1  20       39.35       42.76      1.10 o 
   3   1  20        4.03        4.21      0.74 o 
   4   1  20      195.13      185.09      2.78 o 
   5   1  20       82.71       78.11      2.52 o 
   6   1  20        2.40        0.94      1.31 o 
   7   1  20       28.91       29.41      3.80 o 
  -6   2  20        0.54        1.74      1.51 o 
  -5   2  20        2.15        3.02      1.28 o 
  -4   2  20        1.38        3.71      1.10 o 
  -3   2  20       41.52       46.22      2.30 o 
  -2   2  20       42.88       40.58      1.55 o 
  -1   2  20       26.84       28.67      1.17 o 
   0   2  20       43.49       50.71      1.19 o 
   1   2  20        3.78        2.86      0.52 o 
   2   2  20       28.60       30.96      1.37 o 
   3   2  20       77.78       77.17      1.89 o 
   4   2  20      147.70      145.46      3.26 o 
   5   2  20        9.86        6.78      1.28 o 
   6   2  20       26.08       24.02      2.27 o 
  -5   3  20       10.94       10.28      2.09 o 
  -4   3  20        0.00       -0.75      1.77 o 
  -3   3  20        4.20        4.38      1.11 o 
  -2   3  20        0.30        0.46      0.90 o 
  -1   3  20        2.31        2.83      1.08 o 
   0   3  20        6.74        5.68      1.13 o 
   1   3  20       33.19       31.10      1.58 o 
   2   3  20       34.67       34.45      2.05 o 
   3   3  20       60.19       66.73      2.52 o 
   4   3  20       80.17       76.66      2.99 o 
   5   3  20        2.03        1.14      1.58 o 
  -4   4  20        2.51        1.55      1.49 o 
  -3   4  20        0.62        1.31      1.37 o 
  -2   4  20        0.16        2.69      1.84 o 
  -1   4  20        2.23        3.45      1.33 o 
   0   4  20        1.03        0.23      1.24 o 
   1   4  20        3.40        7.48      1.56 o 
   2   4  20       39.92       43.49      2.09 o 
   3   4  20       16.00       21.83      3.04 o 
   4   4  20        0.10        0.76      1.60 o 
  -7   1  21        0.66        3.64      2.91 o 
  -6   1  21        0.04        1.86      2.36 o 
  -5   1  21       32.99       35.37      3.50 o 
  -4   1  21      127.70      117.09      3.59 o 
  -3   1  21       88.50       76.68      1.86 o 
  -2   1  21      463.30      487.01      5.15 o 
  -1   1  21        4.72        4.19      0.58 o 
   0   1  21        0.18        0.30      0.45 o 
   1   1  21        4.53        3.30      0.51 o 
   2   1  21        1.02        1.90      0.49 o 
   3   1  21       56.23       51.41      1.61 o 
   4   1  21       32.85       33.44      1.50 o 
   5   1  21        3.73        5.31      1.34 o 
   6   1  21        7.52        5.27      1.81 o 
   7   1  21        6.71        6.83      2.39 o 
  -6   2  21        0.68       -1.37      1.44 o 
  -5   2  21        8.72        7.11      1.48 o 
  -4   2  21        7.10        7.87      1.27 o 
  -3   2  21      298.51      274.06      4.63 o 
  -2   2  21        3.10        3.00      0.84 o 
  -1   2  21       20.21       20.88      1.32 o 
   0   2  21      201.43      206.63      2.80 o 
   1   2  21       41.65       49.41      1.40 o 
   2   2  21        2.22        3.09      0.70 o 
   3   2  21      221.09      227.17      3.43 o 
   4   2  21       17.04       22.00      1.66 o 
   5   2  21        0.77        1.94      1.09 o 
   6   2  21        1.23        2.56      1.52 o 
  -5   3  21        0.19        0.81      2.60 o 
  -4   3  21        0.01       -1.19      1.74 o 
  -3   3  21        2.65        1.48      1.27 o 
  -2   3  21       20.00       15.74      1.34 o 
  -1   3  21       45.88       44.51      2.52 o 
   0   3  21        6.04        5.26      1.38 o 
   1   3  21       12.50       18.94      1.39 o 
   2   3  21       14.34       14.47      1.44 o 
   3   3  21        0.53        6.68      1.36 o 
   4   3  21        0.87        2.67      1.33 o 
   5   3  21        0.16        0.26      1.47 o 
  -3   4  21        5.18        6.04      2.59 o 
  -2   4  21        4.48        2.93      2.01 o 
  -1   4  21        8.70        9.98      1.71 o 
   0   4  21        0.81       -0.88      1.14 o 
   1   4  21       26.67       23.38      2.21 o 
   2   4  21       29.49       36.81      2.27 o 
   3   4  21        2.71        3.42      1.26 o 
  -7   0  22        0.07        1.43      3.28 o 
  -5   0  22      353.07      339.82      7.32 o 
  -4   0  22       88.83       90.97      2.80 o 
  -3   0  22       85.49       87.16      2.60 o 
  -2   0  22       46.82       49.74      1.85 o 
  -1   0  22      476.14      453.13      6.72 o 
   0   0  22      492.58      461.18      6.66 o 
   1   0  22        3.60        3.12      0.69 o 
   2   0  22      303.06      285.96      4.59 o 
   3   0  22        1.49        3.26      0.95 o 
   4   0  22        1.14        0.90      1.56 o 
   5   0  22       12.22       10.44      1.85 o 
   6   0  22       25.25       16.19      2.46 o 
   7   0  22        5.64        7.56      2.20 o 
  -7   1  22        0.41        2.34      2.96 o 
  -6   1  22       36.64       36.43      7.62 o 
  -5   1  22       10.09       14.47      3.86 o 
  -4   1  22      121.78      109.65      3.19 o 
  -3   1  22        2.22        1.16      0.74 o 
  -2   1  22        7.39       10.64      0.83 o 
  -1   1  22       33.26       27.28      1.09 o 
   0   1  22       20.69       17.55      0.89 o 
   1   1  22        4.00        1.10      0.62 o 
   2   1  22       42.62       35.40      1.08 o 
   3   1  22        3.21        3.38      0.81 o 
   4   1  22       23.26       23.40      1.48 o 
   5   1  22        3.78        5.45      1.64 o 
   6   1  22        3.38        4.36      1.86 o 
   7   1  22        4.23        5.68      2.50 o 
  -6   2  22       11.74       10.55      2.24 o 
  -5   2  22        3.44        8.39      1.97 o 
  -4   2  22        7.55        5.41      1.15 o 
  -3   2  22       46.28       43.52      1.89 o 
  -2   2  22        3.18        3.31      0.75 o 
  -1   2  22        4.18        4.62      1.11 o 
   0   2  22        9.04       12.95      1.00 o 
   1   2  22       30.17       36.04      1.92 o 
   2   2  22       80.08       74.06      1.64 o 
   3   2  22        7.87       11.63      1.18 o 
   4   2  22       31.96       38.25      2.48 o 
   5   2  22        1.25        2.26      1.08 o 
   6   2  22       19.81       22.68      2.23 o 
  -5   3  22        2.56        1.29      1.97 o 
  -4   3  22        3.62        1.48      1.20 o 
  -3   3  22        1.26        2.79      1.38 o 
  -2   3  22       41.69       36.01      1.80 o 
  -1   3  22        5.97        4.20      1.33 o 
   0   3  22       32.94       29.61      1.83 o 
   1   3  22       20.59       20.58      2.16 o 
   2   3  22       36.93       35.41      2.87 o 
   3   3  22      115.56      112.21      5.30 o 
   4   3  22       25.32       21.62      3.10 o 
   5   3  22        0.88        0.55      1.54 o 
  -3   4  22        1.45        0.42      1.32 o 
  -2   4  22       16.26       11.86      3.78 o 
  -1   4  22        9.50        7.62      1.66 o 
   0   4  22        0.01        1.73      1.34 o 
   1   4  22        0.00        1.72      1.39 o 
   2   4  22       61.38       57.41      2.56 o 
   3   4  22        3.59        1.09      1.24 o 
  -7   1  23        2.74        1.14      3.07 o 
  -6   1  23       14.97       14.17      3.28 o 
  -5   1  23       49.24       52.25      3.53 o 
  -4   1  23        7.33       10.33      1.46 o 
  -3   1  23       30.94       31.22      2.18 o 
  -2   1  23      175.10      172.87      3.10 o 
  -1   1  23        1.24        0.56      0.48 o 
   0   1  23       46.16       46.53      1.21 o 
   1   1  23      100.90      106.29      1.76 o 
   2   1  23        4.73        4.52      0.61 o 
   3   1  23        7.37        6.72      1.39 o 
   4   1  23        0.00        0.63      0.78 o 
   5   1  23       35.61       30.50      2.72 o 
   6   1  23       10.56       12.61      2.80 o 
   7   1  23        0.00        0.79      1.98 o 
  -6   2  23        3.01        4.59      1.95 o 
  -5   2  23        1.58        2.19      1.72 o 
  -4   2  23        0.30        0.22      1.12 o 
  -3   2  23       28.70       28.69      1.75 o 
  -2   2  23        0.78        0.41      0.62 o 
  -1   2  23       29.45       26.63      2.34 o 
   0   2  23      223.06      235.28      3.72 o 
   1   2  23      101.51       98.57      2.27 o 
   2   2  23        0.17        0.98      0.64 o 
   3   2  23      116.84      118.31      2.33 o 
   4   2  23        1.34        1.62      0.92 o 
   5   2  23        4.32        1.22      1.09 o 
   6   2  23        6.34        9.63      1.75 o 
  -5   3  23        7.86        5.61      3.81 o 
  -4   3  23        1.98        1.47      1.20 o 
  -3   3  23       12.04       11.33      2.16 o 
  -2   3  23       11.97        9.95      1.18 o 
  -1   3  23        1.14        1.00      0.80 o 
   0   3  23        0.06        0.01      0.89 o 
   1   3  23       19.40       21.25      1.26 o 
   2   3  23       65.72       58.57      2.71 o 
   3   3  23       34.65       40.14      2.43 o 
   4   3  23        0.24        0.30      1.29 o 
   5   3  23        3.79        3.57      1.74 o 
  -3   4  23        1.69        1.62      1.48 o 
  -2   4  23        4.15        4.70      2.03 o 
  -1   4  23        0.00        3.15      1.37 o 
   0   4  23       18.15       16.34      2.37 o 
   1   4  23        1.23        1.16      1.34 o 
   2   4  23       15.00       12.13      1.63 o 
   3   4  23       12.45       14.83      2.30 o 
  -7   0  24        0.18        4.62      3.76 o 
  -6   0  24       34.26       30.74      5.78 o 
  -5   0  24      199.39      203.83      5.28 o 
  -4   0  24       32.65       35.47      2.32 o 
  -3   0  24       42.82       41.98      2.22 o 
  -2   0  24        0.44       -0.64      0.84 o 
  -1   0  24       78.90       80.52      2.35 o 
   0   0  24        6.13       10.07      1.49 o 
   1   0  24        0.87        0.69      0.74 o 
   2   0  24      390.71      348.89      6.47 o 
   3   0  24       21.33       26.48      1.92 o 
   4   0  24      109.31       95.04      3.78 o 
   5   0  24       14.44       13.09      1.88 o 
   6   0  24       48.33       42.86      4.07 o 
   7   0  24        0.14       -1.14      1.80 o 
  -6   1  24        6.27        9.30      3.18 o 
  -5   1  24        0.14       19.09      8.94 o 
  -4   1  24       87.45       77.62      2.75 o 
  -3   1  24        1.28        1.95      0.78 o 
  -2   1  24       18.26       23.59      1.30 o 
  -1   1  24       70.61       71.66      1.61 o 
   0   1  24       25.49       29.05      1.05 o 
   1   1  24        6.96        4.80      0.64 o 
   2   1  24       60.30       59.30      1.42 o 
   3   1  24       82.48       77.97      2.13 o 
   4   1  24        8.19        7.38      1.45 o 
   5   1  24        8.33        5.64      1.61 o 
   6   1  24        7.11       10.07      4.55 o 
  -6   2  24        0.61       -0.04      1.75 o 
  -5   2  24        6.27        9.68      4.00 o 
  -4   2  24        5.74        3.26      1.31 o 
  -3   2  24        0.18       -0.14      0.93 o 
  -2   2  24        6.91        5.23      0.94 o 
  -1   2  24       15.55       12.32      1.18 o 
   0   2  24       57.62       60.62      1.97 o 
   1   2  24      132.35      133.23      2.55 o 
   2   2  24       55.20       60.93      1.75 o 
   3   2  24       20.56       22.69      1.34 o 
   4   2  24        0.02        1.18      1.03 o 
   5   2  24        9.80        9.27      1.47 o 
   6   2  24        0.66        2.24      1.36 o 
  -5   3  24       13.78       12.98      2.76 o 
  -4   3  24       18.00       11.72      2.09 o 
  -3   3  24        0.31        2.86      1.11 o 
  -2   3  24        9.44        6.01      1.08 o 
  -1   3  24       17.75       13.67      2.01 o 
   0   3  24        0.21        0.52      0.90 o 
   1   3  24        6.16        6.49      1.18 o 
   2   3  24        1.77       -0.19      0.80 o 
   3   3  24       30.58       35.22      2.13 o 
   4   3  24        6.44        4.19      1.31 o 
   5   3  24        2.52        2.51      1.45 o 
  -3   4  24        0.60       -0.21      1.40 o 
  -2   4  24        2.89        4.70      1.89 o 
  -1   4  24        4.59        8.70      1.67 o 
   0   4  24        7.15        7.66      1.65 o 
   1   4  24        0.52        0.12      1.31 o 
   2   4  24        0.58        6.72      1.82 o 
   3   4  24       27.86       22.82      2.16 o 
  -6   1  25       43.42       44.61      5.00 o 
  -5   1  25       47.81       58.94      7.92 o 
  -4   1  25        6.57        6.39      1.84 o 
  -3   1  25      186.35      172.50      3.00 o 
  -2   1  25      358.37      358.88      5.17 o 
  -1   1  25       36.90       39.60      1.22 o 
   0   1  25        0.11        1.49      0.49 o 
   1   1  25      193.98      192.77      2.80 o 
   2   1  25       24.76       26.85      1.34 o 
   3   1  25        2.68        2.66      1.21 o 
   4   1  25        0.23        0.75      1.09 o 
   5   1  25       28.38       25.14      2.52 o 
   6   1  25       19.88       22.80      2.68 o 
  -6   2  25        0.49        1.96      1.81 o 
  -5   2  25        9.20       15.77      6.00 o 
  -4   2  25        3.68        3.87      1.34 o 
  -3   2  25        0.45        1.07      1.30 o 
  -2   2  25       66.66       57.49      2.28 o 
  -1   2  25        4.00        3.47      0.87 o 
   0   2  25        8.91       10.14      0.98 o 
   1   2  25        0.00        3.46      0.81 o 
   2   2  25       20.92       26.72      1.45 o 
   3   2  25       19.25       22.31      1.46 o 
   4   2  25        3.53        1.37      1.32 o 
   5   2  25        4.09        2.21      1.27 o 
   6   2  25        0.79        2.67      1.44 o 
  -5   3  25        1.17        0.35      3.33 o 
  -4   3  25        1.00        0.88      1.93 o 
  -3   3  25        5.59        6.34      1.47 o 
  -2   3  25        2.78        0.41      0.99 o 
  -1   3  25       13.40       15.04      1.57 o 
   0   3  25        0.77        2.07      0.87 o 
   1   3  25       16.97       18.28      1.37 o 
   2   3  25       19.44       17.42      1.47 o 
   3   3  25        4.77        4.44      1.10 o 
   4   3  25        1.64        3.85      1.32 o 
   5   3  25        0.30       -0.16      1.32 o 
  -3   4  25        0.22        0.06      1.41 o 
  -2   4  25        0.16        1.39      1.56 o 
  -1   4  25        7.36       10.10      1.80 o 
   0   4  25        9.25       10.70      1.83 o 
   1   4  25        3.97        3.26      1.28 o 
   2   4  25       24.55       23.75      2.04 o 
   3   4  25       20.82       26.42      2.32 o 
  -6   0  26       85.92       88.45      7.47 o 
  -5   0  26        0.00        3.46      3.47 o 
  -4   0  26      243.36      246.99      6.10 o 
  -3   0  26        2.96        3.73      1.32 o 
  -2   0  26        2.28       -0.31      0.95 o 
  -1   0  26      640.61      629.06      9.63 o 
   0   0  26       91.76       72.35      2.18 o 
   1   0  26        6.79        6.24      1.17 o 
   2   0  26       89.70       85.76      2.68 o 
   3   0  26       84.03       77.81      3.21 o 
   4   0  26      167.37      154.80      4.15 o 
   5   0  26        9.12       12.97      2.19 o 
   6   0  26       61.58       61.68      3.57 o 
  -6   1  26        0.00        1.75      2.71 o 
  -5   1  26        8.22       11.80      4.68 o 
  -4   1  26        9.70       17.96      4.53 o 
  -3   1  26       58.72       55.70      2.41 o 
  -2   1  26      197.01      194.72      3.80 o 
  -1   1  26       20.75       25.91      1.30 o 
   0   1  26      210.13      196.84      3.04 o 
   1   1  26       20.32       25.87      1.85 o 
   2   1  26       24.11       23.14      1.65 o 
   3   1  26       62.03       60.95      2.76 o 
   4   1  26        8.75        9.66      3.06 o 
   5   1  26       15.34       15.53      2.22 o 
   6   1  26        7.47        8.49      2.49 o 
  -6   2  26        0.27        1.97      1.89 o 
  -5   2  26        5.45       15.51     10.64 o 
  -4   2  26       23.34       22.86      3.30 o 
  -3   2  26      112.35       96.74      4.00 o 
  -2   2  26       47.35       39.57      1.62 o 
  -1   2  26        4.53        3.26      0.73 o 
   0   2  26        0.53        0.91      0.71 o 
   1   2  26       82.83       81.77      2.36 o 
   2   2  26        7.98       12.18      1.23 o 
   3   2  26       30.58       30.38      1.65 o 
   4   2  26        5.81        7.81      1.30 o 
   5   2  26        1.52        0.74      1.33 o 
   6   2  26        1.84        1.54      1.52 o 
  -5   3  26        1.34       -2.57      1.97 o 
  -4   3  26       19.19       14.92      2.93 o 
  -3   3  26        9.27        6.04      1.52 o 
  -2   3  26        1.05        1.91      0.97 o 
  -1   3  26       75.34       70.96      2.63 o 
   0   3  26        0.16       -0.32      0.78 o 
   1   3  26        1.06        2.51      0.89 o 
   2   3  26        2.98        7.44      1.18 o 
   3   3  26        8.24        9.04      1.33 o 
   4   3  26       10.21        9.21      1.45 o 
   5   3  26        3.81        6.34      1.50 o 
  -2   4  26        2.19        1.16      1.31 o 
  -1   4  26       20.66       17.52      2.16 o 
   0   4  26       12.54        9.33      1.78 o 
   1   4  26        2.41        3.34      1.26 o 
   2   4  26        3.67        5.86      1.27 o 
  -6   1  27        5.72        3.85      2.93 o 
  -5   1  27       36.30       61.83      7.54 o 
  -4   1  27       13.88       26.78      7.62 o 
  -3   1  27        0.75        2.14      1.37 o 
  -2   1  27        8.22        7.66      1.17 o 
  -1   1  27      179.32      176.12      3.09 o 
   0   1  27      350.17      351.26      4.60 o 
   1   1  27      643.92      633.83      7.76 o 
   2   1  27       86.60      103.64      3.07 o 
   3   1  27       48.54       46.31      3.58 o 
   4   1  27        1.08        2.02      1.19 o 
   5   1  27       25.08       27.50      2.62 o 
   6   1  27        0.17        1.95      2.83 o 
  -6   2  27        1.70        0.11      2.50 o 
  -5   2  27        2.57        3.89      2.41 o 
  -4   2  27        4.87       10.83      3.11 o 
  -3   2  27       12.06       13.41      1.71 o 
  -2   2  27       20.15       16.85      1.26 o 
  -1   2  27        0.99        0.77      0.66 o 
   0   2  27        1.89        1.04      0.89 o 
   1   2  27       66.64       75.20      1.96 o 
   2   2  27      217.77      220.25      3.82 o 
   3   2  27        0.58        0.88      1.05 o 
   4   2  27        7.46        6.78      1.40 o 
   5   2  27        2.71        4.59      1.56 o 
   6   2  27        0.88        1.66      1.55 o 
  -4   3  27        1.82        3.03      1.43 o 
  -3   3  27        0.84        1.64      1.17 o 
  -2   3  27        3.59        4.59      1.15 o 
  -1   3  27       29.39       24.12      1.57 o 
   0   3  27        6.65        2.66      1.17 o 
   1   3  27        0.12        1.58      0.89 o 
   2   3  27        8.94       12.49      1.37 o 
   3   3  27        9.40        7.17      1.19 o 
   4   3  27        0.17        1.52      1.13 o 
  -2   4  27        0.01        1.87      1.33 o 
  -1   4  27        8.12        6.07      1.69 o 
   0   4  27        0.82        1.00      1.40 o 
   1   4  27        0.63        0.75      1.21 o 
   2   4  27        0.59        1.87      1.14 o 
  -6   0  28       56.29       59.45      6.39 o 
  -5   0  28       38.57       34.58      4.01 o 
  -4   0  28      269.65      257.33      7.51 o 
  -3   0  28      226.44      225.97      6.63 o 
  -2   0  28       58.01       57.07      3.08 o 
  -1   0  28      312.49      328.00      5.91 o 
   0   0  28      362.16      358.48      6.80 o 
   1   0  28      152.68      146.57      3.71 o 
   2   0  28        0.91        1.93      0.93 o 
   3   0  28      169.49      142.18      4.22 o 
   4   0  28       94.23       83.84      3.01 o 
   5   0  28       32.27       31.58      2.52 o 
   6   0  28        0.56        0.90      1.60 o 
  -6   1  28       23.21       25.81      4.17 o 
  -5   1  28       15.22       17.92      3.87 o 
  -4   1  28        0.36        0.63      2.26 o 
  -3   1  28       35.25       30.70      2.03 o 
  -2   1  28        1.79        1.90      0.89 o 
  -1   1  28        0.62        3.67      0.92 o 
   0   1  28      242.35      250.61      4.25 o 
   1   1  28       72.68       77.90      4.65 o 
   2   1  28        4.18        6.61      1.56 o 
   3   1  28       21.83       20.80      2.86 o 
   4   1  28       43.79       41.15      2.72 o 
   5   1  28        1.57        2.54      1.13 o 
   6   1  28        3.42        3.54      1.50 o 
  -5   2  28        8.94       12.29      3.17 o 
  -4   2  28       20.09       20.54      2.29 o 
  -3   2  28       38.44       43.95      2.38 o 
  -2   2  28        2.87        3.57      0.83 o 
  -1   2  28        0.88        1.50      0.68 o 
   0   2  28       54.29       58.24      1.82 o 
   1   2  28       95.94       97.24      2.29 o 
   2   2  28       73.42       77.41      2.65 o 
   3   2  28        0.97        2.20      0.91 o 
   4   2  28        0.12        0.71      1.11 o 
   5   2  28        4.24        8.98      2.47 o 
  -4   3  28       20.08       20.61      6.05 o 
  -3   3  28        0.96        1.80      1.29 o 
  -2   3  28        8.67        9.27      1.73 o 
  -1   3  28        9.03        9.11      1.17 o 
   0   3  28        0.02        0.07      0.84 o 
   1   3  28        1.68        3.02      1.35 o 
   2   3  28       59.50       62.34      2.22 o 
   3   3  28       15.80       13.58      1.53 o 
   4   3  28        7.75        3.79      1.28 o 
  -2   4  28        0.98        4.32      1.88 o 
  -1   4  28        0.21        1.91      1.45 o 
   0   4  28        0.94        2.42      1.21 o 
   1   4  28        5.09        3.13      1.29 o 
   2   4  28        0.33        1.23      1.36 o 
  -6   1  29        0.79        2.26      2.91 o 
  -5   1  29      106.69      117.38      5.78 o 
  -4   1  29        8.01       11.16      2.80 o 
  -3   1  29       11.62        5.35      1.38 o 
  -2   1  29       46.25       45.76      1.83 o 
  -1   1  29      129.64      143.59      3.10 o 
   0   1  29       19.25       21.64      1.48 o 
   1   1  29       19.68       24.77      2.88 o 
   2   1  29      235.26      228.01      6.18 o 
   3   1  29       84.42       78.63      3.51 o 
   4   1  29        2.16        4.64      1.08 o 
   5   1  29       16.49       16.81      1.93 o 
   6   1  29        6.11        4.29      1.67 o 
  -5   2  29        4.75        4.78      1.97 o 
  -4   2  29       11.03       14.82      2.69 o 
  -3   2  29       50.52       60.42      2.47 o 
  -2   2  29        0.31        6.78      1.10 o 
  -1   2  29        0.16        0.13      0.66 o 
   0   2  29        0.63        1.58      0.72 o 
   1   2  29       19.91       21.74      1.57 o 
   2   2  29        8.25        8.71      1.15 o 
   3   2  29       26.06       26.71      2.16 o 
   4   2  29        8.86       11.28      1.65 o 
   5   2  29       38.33       48.23      3.27 o 
  -4   3  29        0.07        1.58      2.51 o 
  -3   3  29        8.91       12.51      3.09 o 
  -2   3  29        6.51        6.42      1.29 o 
  -1   3  29        2.54        1.51      0.96 o 
   0   3  29        0.26        1.46      0.86 o 
   1   3  29       10.86        6.98      1.02 o 
   2   3  29       20.66       23.33      1.82 o 
   3   3  29        2.95        3.87      1.24 o 
   4   3  29        2.20        2.20      1.36 o 
  -1   4  29        0.85        1.05      1.21 o 
   0   4  29        0.00        0.20      1.14 o 
   1   4  29        0.51        0.46      1.17 o 
  -6   0  30       58.15       67.74      6.81 o 
  -4   0  30        3.52        7.42      3.99 o 
  -3   0  30        1.21        4.79      3.39 o 
  -2   0  30       50.47       58.00      3.29 o 
  -1   0  30      611.40      632.31     15.24 o 
   0   0  30     1463.39     1478.09     24.74 o 
   1   0  30       94.27      111.16      3.60 o 
   2   0  30       62.04       52.84      2.46 o 
   3   0  30        0.74        0.38      0.99 o 
   4   0  30        2.12        1.54      1.27 o 
   5   0  30       19.24       16.22      2.44 o 
   6   0  30       17.27       18.84      2.74 o 
  -6   1  30        7.12        3.80      3.16 o 
  -5   1  30        0.02        0.44      2.74 o 
  -4   1  30        1.74        3.13      4.14 o 
  -3   1  30       13.74        7.34      1.39 o 
  -2   1  30       21.95       29.84      2.18 o 
  -1   1  30      226.49      230.29      4.17 o 
   0   1  30       22.80       29.21      1.82 o 
   1   1  30      114.51      114.63      3.55 o 
   2   1  30        0.33        4.81      1.15 o 
   3   1  30       10.87       11.65      1.60 o 
   4   1  30        0.03        1.85      0.93 o 
   5   1  30       33.06       40.52      2.53 o 
   6   1  30        2.90        2.18      1.59 o 
  -5   2  30        5.07        5.04      2.10 o 
  -4   2  30       10.34       14.62      4.12 o 
  -3   2  30       27.04       28.52      2.03 o 
  -2   2  30      185.29      178.01      3.62 o 
  -1   2  30       32.61       25.58      2.54 o 
   0   2  30        8.00        8.74      1.48 o 
   1   2  30        4.32        3.52      0.96 o 
   2   2  30        0.47        1.57      1.08 o 
   3   2  30        0.94        3.67      1.38 o 
   4   2  30        4.03        3.82      1.31 o 
   5   2  30        0.20       -0.47      1.34 o 
  -4   3  30       35.45       38.13      4.11 o 
  -3   3  30       25.82       26.58      2.89 o 
  -2   3  30       10.54        9.09      1.79 o 
  -1   3  30        0.09        0.36      0.91 o 
   0   3  30        0.01        3.02      1.17 o 
   1   3  30        1.59        3.25      1.24 o 
   2   3  30        0.66        1.35      0.97 o 
   3   3  30        1.94        2.99      1.17 o 
   4   3  30        1.25        4.14      1.76 o 
  -1   4  30        2.28        4.66      1.47 o 
   0   4  30        1.78        1.63      1.25 o 
   1   4  30        2.18        2.30      1.25 o 
  -6   1  31        0.04        3.98      3.06 o 
  -5   1  31       25.12       21.64      6.92 o 
  -4   1  31        6.07        4.49      1.86 o 
  -3   1  31        2.59        2.81      1.49 o 
  -2   1  31      130.76      121.96      3.53 o 
  -1   1  31      161.41      174.84      3.56 o 
   0   1  31       14.75       14.32      1.42 o 
   1   1  31       92.03       91.90      3.16 o 
   2   1  31      243.87      235.66      5.44 o 
   3   1  31        8.18        5.40      1.24 o 
   4   1  31       14.83       13.03      1.68 o 
   5   1  31        3.56        3.25      1.37 o 
   6   1  31        0.26        1.92      1.58 o 
  -5   2  31        1.20        6.56      2.17 o 
  -4   2  31        1.40        2.95      1.76 o 
  -3   2  31        1.51        9.00      4.09 o 
  -2   2  31       34.95       43.88      2.18 o 
  -1   2  31       14.81       12.63      1.46 o 
   0   2  31        5.33        7.32      1.23 o 
   1   2  31        2.20        4.23      1.13 o 
   2   2  31        0.53        4.47      1.36 o 
   3   2  31       36.85       37.12      3.44 o 
   4   2  31       13.53       17.01      2.02 o 
   5   2  31        0.44       -0.32      1.33 o 
  -4   3  31        0.34        3.95      2.63 o 
  -3   3  31        0.41        5.63      2.42 o 
  -2   3  31        0.39        0.21      1.13 o 
  -1   3  31        5.47        4.08      1.25 o 
   0   3  31       19.20       16.95      1.45 o 
   1   3  31        1.57        1.39      0.98 o 
   2   3  31        0.04        1.38      1.01 o 
   3   3  31        1.26       -0.31      1.13 o 
   4   3  31        0.50        3.11      1.85 o 
  -6   0  32        7.99       13.18      5.31 o 
  -3   0  32        0.70        3.54      2.19 o 
  -2   0  32       50.82       55.83      4.63 o 
  -1   0  32        8.67       15.60      2.95 o 
   0   0  32      154.04      164.48      6.36 o 
   1   0  32      603.64      617.57     11.82 o 
   2   0  32        2.91        0.75      1.11 o 
   3   0  32       23.96       24.50      2.16 o 
   4   0  32        7.73        7.24      2.10 o 
   5   0  32        6.66        3.70      2.03 o 
   6   0  32        0.13       -0.43      2.07 o 
  -5   1  32       11.64       11.36      2.82 o 
  -4   1  32       12.86       18.02      2.69 o 
  -3   1  32        1.77        4.15      1.71 o 
  -2   1  32        1.27        3.86      1.33 o 
  -1   1  32       17.04       26.46      1.85 o 
   0   1  32        2.39        4.69      1.12 o 
   1   1  32       57.22       55.79      3.03 o 
   2   1  32        2.91        6.15      1.30 o 
   3   1  32       34.76       29.48      2.35 o 
   4   1  32        0.14        3.06      1.25 o 
   5   1  32       10.34        7.97      1.47 o 
  -5   2  32        4.30        7.74      2.30 o 
  -4   2  32        3.15        4.74      1.97 o 
  -3   2  32        0.36       12.75      6.38 o 
  -2   2  32       13.96       16.27      1.62 o 
  -1   2  32        6.11        4.75      1.43 o 
   0   2  32        2.33        4.74      1.31 o 
   1   2  32      147.68      149.28      4.33 o 
   2   2  32      111.53      103.26      3.62 o 
   3   2  32        4.05        4.99      1.46 o 
   4   2  32       18.51       18.41      2.24 o 
   5   2  32        0.60        5.20      2.03 o 
  -3   3  32        8.25       14.28      1.99 o 
  -2   3  32        0.58        2.15      1.36 o 
  -1   3  32        0.00       -0.30      0.85 o 
   0   3  32        5.35        5.01      1.39 o 
   1   3  32        6.30        5.68      1.23 o 
   2   3  32        7.32        7.44      1.26 o 
   3   3  32        6.93        5.05      1.67 o 
  -5   1  33        5.04        2.32      2.05 o 
  -4   1  33        1.83        1.40      1.78 o 
  -3   1  33       30.86       32.75      2.58 o 
  -2   1  33       43.10       33.43      2.28 o 
  -1   1  33       44.91       50.43      2.92 o 
   0   1  33       71.86       72.13      2.92 o 
   1   1  33       11.73       11.08      1.61 o 
   2   1  33        1.69        3.42      1.25 o 
   3   1  33       12.06        6.89      1.44 o 
   4   1  33       42.38       39.91      2.64 o 
   5   1  33        8.19        6.61      1.41 o 
  -4   2  33       13.25       14.19      2.50 o 
  -3   2  33        0.23        1.61      2.00 o 
  -2   2  33       33.85       39.31      2.79 o 
  -1   2  33        0.53        2.43      1.08 o 
   0   2  33       13.47       10.71      2.00 o 
   1   2  33        0.77        3.87      1.41 o 
   2   2  33        0.46        0.99      1.39 o 
   3   2  33        9.92       10.12      1.83 o 
   4   2  33       15.09       16.85      2.14 o 
  -3   3  33        2.36        0.21      2.34 o 
  -2   3  33        9.71       11.25      1.85 o 
  -1   3  33        5.71        3.12      1.72 o 
   0   3  33        0.04        1.63      1.10 o 
   1   3  33        4.51        2.97      1.20 o 
   2   3  33        4.90        6.15      1.47 o 
   3   3  33        0.04        2.23      1.62 o 
  -5   0  34        4.36       -4.13      3.22 o 
  -4   0  34        3.15        3.35      2.26 o 
  -3   0  34       46.73       47.01     10.44 o 
  -2   0  34       14.30       12.27      2.72 o 
  -1   0  34        8.11        5.68      2.26 o 
   0   0  34      142.19      131.58      6.46 o 
   1   0  34      338.80      348.68     12.74 o 
   2   0  34       33.73       33.06      4.93 o 
   3   0  34       44.24       31.78      2.29 o 
   4   0  34       48.54       45.20      5.54 o 
   5   0  34        6.47        7.24      1.99 o 
  -5   1  34        3.21        1.32      2.12 o 
  -4   1  34        1.09        2.03      2.22 o 
  -3   1  34        0.27        2.93      1.58 o 
  -2   1  34        0.04       -0.54      1.74 o 
  -1   1  34      150.33      150.94      7.44 o 
   0   1  34       41.52       46.09      2.90 o 
   1   1  34       17.16       17.63      2.10 o 
   2   1  34       22.09       19.22      2.35 o 
   3   1  34        9.23       11.32      1.73 o 
   4   1  34        0.25        3.31      1.34 o 
   5   1  34        5.04        5.65      1.43 o 
  -4   2  34        7.52        7.52      2.27 o 
  -3   2  34        6.32        0.61      2.31 o 
  -2   2  34       66.31       76.34      3.01 o 
  -1   2  34       13.28       11.94      1.57 o 
   0   2  34        5.85        8.62      1.71 o 
   1   2  34       15.15       13.39      1.90 o 
   2   2  34        3.92        1.14      1.43 o 
   3   2  34        2.82        3.69      1.51 o 
   4   2  34        3.44        3.75      1.57 o 
  -3   3  34       43.49       40.88      4.25 o 
  -2   3  34       11.12        9.05      2.21 o 
  -1   3  34        1.32        2.27      1.40 o 
   0   3  34        2.58        4.73      1.59 o 
   1   3  34        4.06        3.58      1.86 o 
   2   3  34        4.03        5.02      1.57 o 
   3   3  34        5.41        7.41      1.89 o 
  -5   1  35        0.37       -1.69      2.04 o 
  -4   1  35        1.93        1.18      2.99 o 
  -3   1  35        9.04        6.81      1.77 o 
  -2   1  35        2.66        1.38      1.39 o 
  -1   1  35       21.56       21.29      2.18 o 
   0   1  35      221.59      222.18      7.79 o 
   1   1  35        0.04        0.12      1.10 o 
   2   1  35        0.95        1.56      1.18 o 
   3   1  35        0.60        2.29      1.29 o 
   4   1  35        3.58        4.33      1.45 o 
   5   1  35        2.45        4.25      1.41 o 
  -4   2  35        0.03        2.91      1.70 o 
  -3   2  35        7.36       14.99      5.52 o 
  -2   2  35       17.11       18.26      2.17 o 
  -1   2  35       32.57       29.02      2.45 o 
   0   2  35        4.63        2.52      1.64 o 
   1   2  35        1.75        1.37      1.36 o 
   2   2  35       23.41       19.00      2.70 o 
   3   2  35        3.50        4.04      1.94 o 
   4   2  35        1.06        1.69      1.75 o 
  -2   3  35        0.12        5.38      1.70 o 
  -1   3  35        0.26        1.73      1.54 o 
   0   3  35        5.26        9.23      1.74 o 
   1   3  35       14.74       14.50      1.86 o 
   2   3  35        2.76        7.82      1.84 o 
  -5   0  36        1.51        1.24      3.62 o 
  -4   0  36        7.81        8.57      2.84 o 
  -3   0  36       21.75       16.67      3.24 o 
  -2   0  36       16.86       17.75      3.20 o 
  -1   0  36       37.17       34.94      3.98 o 
   0   0  36        0.22        1.30      1.89 o 
   1   0  36        0.36        3.04      3.43 o 
   2   0  36        7.61        5.53      2.21 o 
   3   0  36        6.98        6.63      2.30 o 
   4   0  36       56.04       58.46      6.15 o 
   5   0  36        8.41        8.10      3.64 o 
  -5   1  36        3.20        4.73      2.95 o 
  -4   1  36        0.00       -0.30      3.02 o 
  -3   1  36        0.33        0.19      1.63 o 
  -2   1  36        2.11        1.37      1.49 o 
  -1   1  36        9.29        9.76      1.75 o 
   0   1  36       15.57       26.86      2.32 o 
   1   1  36        6.63        3.83      1.34 o 
   2   1  36        4.64        3.86      1.39 o 
   3   1  36        2.89        3.53      1.43 o 
   4   1  36        8.77        5.65      1.61 o 
   5   1  36        9.22       11.33      1.64 o 
  -4   2  36        0.27        0.98      1.75 o 
  -3   2  36        2.73        4.22      2.49 o 
  -2   2  36        0.12        1.54      1.35 o 
  -1   2  36       12.14       13.76      2.02 o 
   0   2  36        0.48        1.21      1.65 o 
   1   2  36        1.43        3.70      1.66 o 
   2   2  36       14.02       14.44      2.47 o 
   3   2  36       11.43        9.83      2.61 o 
   4   2  36        0.03        1.36      1.72 o 
  -2   3  36        0.01        1.66      3.24 o 
  -1   3  36       13.27       11.53      1.84 o 
   0   3  36        0.88        0.43      1.51 o 
   1   3  36       23.13       29.66      3.57 o 
   2   3  36       15.88       13.75      2.11 o 
  -4   1  37        2.32        4.88      2.86 o 
  -3   1  37        8.26        4.72      1.75 o 
  -2   1  37        2.05        1.12      1.49 o 
  -1   1  37        1.22        0.87      1.38 o 
   0   1  37       43.96       47.55      2.89 o 
   1   1  37        9.55        9.34      1.68 o 
   2   1  37        0.19        1.89      1.45 o 
   3   1  37       17.35       13.88      1.85 o 
   4   1  37        0.22        0.76      1.35 o 
  -3   2  37        5.80        7.65      2.23 o 
  -2   2  37       27.13       20.26      2.30 o 
  -1   2  37        1.33        0.39      1.40 o 
   0   2  37       13.43       12.31      2.93 o 
   1   2  37        3.38        4.14      1.72 o 
   2   2  37        0.03        2.30      1.78 o 
   3   2  37        8.08        7.89      2.26 o 
  -1   3  37        1.70        3.20      1.91 o 
   0   3  37        0.01        0.27      1.99 o 
   1   3  37        0.19        0.89      2.15 o 
  -4   0  38        0.64        1.90      2.46 o 
  -3   0  38        0.35        2.48      2.37 o 
  -2   0  38        0.16        2.77      2.19 o 
  -1   0  38        4.41        5.05      2.30 o 
   0   0  38        6.13        7.34      2.47 o 
   1   0  38        0.12       -0.73      1.86 o 
   2   0  38        3.63        2.31      2.02 o 
   3   0  38        3.52        8.66      2.53 o 
   4   0  38       17.90       28.61      5.53 o 
  -4   1  38       17.63       17.96      2.67 o 
  -3   1  38        0.03       -0.59      1.59 o 
  -2   1  38        4.61        4.94      1.69 o 
  -1   1  38        0.94        1.48      1.49 o 
   0   1  38       16.64       19.29      2.21 o 
   1   1  38        0.39        2.48      1.39 o 
   2   1  38        0.71        1.46      1.27 o 
   3   1  38        0.25        1.04      1.23 o 
   4   1  38        0.08        1.57      1.39 o 
  -3   2  38       12.53       12.11      2.19 o 
  -2   2  38        1.72        3.43      1.60 o 
  -1   2  38       35.51       35.58      2.87 o 
   0   2  38        1.96        4.28      1.84 o 
   1   2  38        0.91        0.32      1.61 o 
   2   2  38        7.30       10.12      2.19 o 
   3   2  38        3.03        2.04      1.86 o 
  -1   3  38        5.52        6.39      2.44 o 
   0   3  38        1.63        0.67      2.09 o 
   1   3  38       18.71       28.50      3.66 o 
  -4   1  39        7.73       10.22      3.20 o 
  -3   1  39        8.27        7.55      2.80 o 
  -2   1  39        5.16        5.65      1.80 o 
  -1   1  39        8.22        8.36      1.84 o 
   0   1  39       17.50       25.89      2.40 o 
   1   1  39        3.35        2.99      1.43 o 
   2   1  39        0.62        0.16      1.26 o 
   3   1  39       11.59       12.68      1.90 o 
   4   1  39        0.87        2.94      1.50 o 
  -3   2  39        0.02        2.21      2.28 o 
  -2   2  39       15.27       19.22      3.59 o 
  -1   2  39        3.11        3.53      1.66 o 
   0   2  39       14.27       17.12      2.62 o 
   1   2  39        0.16       -0.08      1.69 o 
   2   2  39        6.98        6.29      2.16 o 
   3   2  39        1.80        4.93      2.03 o 
  -4   0  40       12.46       13.07      5.31 o 
  -3   0  40        0.57       -0.15      2.91 o 
  -2   0  40        0.10        0.55      2.12 o 
  -1   0  40       13.85       17.29      3.35 o 
   0   0  40        1.45        1.63      2.16 o 
   1   0  40       46.00       56.43      5.69 o 
   2   0  40        0.48        1.21      2.01 o 
   3   0  40        7.84        8.07      3.78 o 
   4   0  40        0.48        1.49      2.91 o 
  -3   1  40        2.64        4.05      1.86 o 
  -2   1  40        0.04       -0.97      1.54 o 
  -1   1  40        0.06        0.33      1.46 o 
   0   1  40        6.28        6.62      1.71 o 
   1   1  40        0.08       -1.18      1.32 o 
   2   1  40        1.77        1.13      1.35 o 
   3   1  40        4.90        6.15      1.60 o 
  -2   2  40        0.05       -0.04      1.41 o 
  -1   2  40        0.23        2.24      1.66 o 
   0   2  40        5.66        5.60      1.99 o 
   1   2  40        2.41        5.00      2.03 o 
   2   2  40        0.00        1.67      1.84 o 
  -3   1  41        0.10        2.23      2.44 o 
  -2   1  41        0.46       -1.72      1.56 o 
  -1   1  41        0.78       -1.24      1.58 o 
   0   1  41        3.21        2.10      1.54 o 
   1   1  41       12.61       15.65      2.22 o 
   2   1  41       15.17       19.55      2.23 o 
   3   1  41       22.84       30.45      2.59 o 
  -2   2  41        2.36        2.23      1.60 o 
  -1   2  41       33.78       34.19      2.62 o 
   0   2  41        6.12        7.30      1.97 o 
   1   2  41        0.26        0.17      2.93 o 
   2   2  41       10.03        9.79      2.54 o 
  -3   0  42        7.98       15.41      3.58 o 
  -2   0  42        4.39        4.40      2.46 o 
  -1   0  42       10.26       17.77      3.51 o 
   0   0  42       13.62       17.86      3.39 o 
   1   0  42        1.94        5.23      2.50 o 
   2   0  42        8.46        9.04      4.02 o 
   3   0  42        0.08        4.50      3.24 o 
  -3   1  42        1.05        1.35      2.12 o 
  -2   1  42        0.00        0.15      2.81 o 
  -1   1  42        0.00        0.80      1.60 o 
   0   1  42        0.47        0.70      1.49 o 
   1   1  42       14.58       18.45      2.28 o 
   2   1  42        3.64        3.89      1.69 o 
   3   1  42        8.33        9.44      1.78 o 
  -1   2  42        1.41        6.53      1.73 o 
   0   2  42        0.03        1.61      1.77 o 
   1   2  42        1.70        1.53      1.45 o 
  -2   1  43        2.67        3.85      1.96 o 
  -1   1  43        4.44        4.32      1.86 o 
   0   1  43       11.49       15.41      2.20 o 
   1   1  43        0.88        0.49      1.51 o 
   2   1  43        0.00        1.05      1.57 o 
   0   2  43       17.69       19.40      2.51 o 
  -2   0  44       12.58       16.34      3.75 o 
  -1   0  44        0.22        2.37      2.50 o 
   0   0  44       17.59       22.03      3.94 o 
   1   0  44       13.23       10.49      3.66 o 
   2   0  44       24.16       32.82      6.46 o 
  -2   1  44       18.27       18.91      4.38 o 
  -1   1  44       23.69       27.06      2.75 o 
   0   1  44        6.47        8.80      2.05 o 
   1   1  44        0.61        3.04      1.69 o 
   2   1  44        0.01        0.55      1.58 o 
  -1   1  45        0.47        1.63      1.73 o 
   0   1  45        0.30       -0.94      1.70 o 
   1   1  45       18.17       21.53      2.52 o 
  -1   0  46        0.00        1.20      4.16 o 
   0   0  46        0.89       -0.69      3.53 o 
   1   0  46       13.09       12.30      4.90 o 
                                                 
